# Supplementary material for: Selective Maternal Seeding and Rearing Environment From Birth to Weaning Shape the Developing Piglet Gut Microbiome
Source: Front Microbiol. 2022 Apr 25;13:795101. doi: 10.3389/fmicb.2022.795101 (PMC9083071; doi:10.3389/fmicb.2022.795101)
Supplement: Supplementary Table 1 — Overview of successfully sequenced samples (“−” = samples were not collected that day). [file Table_1.XLSX]

## Sheet: Sheet1
Table S1. Overview of successfully sequenced samples
	Day -2	Day -1	Day 0 (Delivered)	Day 1	Day 3	Day 5	Day 7	Day 14	Day 21 (Weaned)	Day 23	Day 28 (End)	Total number	Average sequences (Mean ± SD)
Piglet Feces	-	-	32	45	57	51	57	60	60	60	60	482	72,764 ± 507
Vagina	20	17	19	-	-	-	-	-	-	-	-	56	50,765 ± 1,667
Sow Feces	-	-	-	-	7	19	20	20	20	-	-	86	65,113 ± 635
Milk	-	-	20	20	19	20	20	20	20	-	-	139	52,418 ± 978
Breast Skin	-	-	20	16	20	20	20	20	20	-	-	136	62,475 ± 729
Air	-	-	3	3	3	3	3	3	3	3	3	27	59,204 ± 2,698
Water	-	-	-	-	-	-	5	5	5	5	5	25	50,054 ± 1,621
Slatted Floor	-	-	11	20	20	19	20	20	19	20	19	168	70,746 ± 645
"-"presented that the samples were not collected that day
