# Supplementary material for: Selective Maternal Seeding and Rearing Environment From Birth to Weaning Shape the Developing Piglet Gut Microbiome
Source: Front Microbiol. 2022 Apr 25;13:795101. doi: 10.3389/fmicb.2022.795101 (PMC9083071; doi:10.3389/fmicb.2022.795101)
Supplement: Supplementary Table 3 — The similarity of percentages analysis of Bray–Curtis dissimilarity between piglet feces at day 0 and milk. [file Table_3.XLSX]

## Sheet: Sheet1
Table S3. Similarity of percentages analysis of Bray–Curtis dissimilarity between piglet feces at day 0 and milk
Taxon	Av. dissim. %	Contrib. %	Cumulative %	% mean abundance	% mean abundance
				Piglet Feces Day 0	Milk
Proteobacteria	3.75	34.1042	34.1042	27.2031	20.2173
Bacteroidetes	2.54	23.0779	57.1822	5.06875	9.79568
Firmicutes	2.06	18.6995	75.8816	57.15	56.1381
Actinobacteria	0.86	7.79011	83.6718	7.25625	8.17554
Fusobacteria	0.58	5.28016	88.9519	1.51875	2.41151
Tenericutes	0.51	4.67961	93.6315	0.8125	1.69353
Spirochaetes	0.32	2.88365	96.5152	0.2	0.719424
Cyanobacteria	0.19	1.71664	98.2318	0.58125	0.430935
Euryarchaeota	0.1	0.880894	99.1127	0.171875	0.241007
Verrucomicrobia	0.05	0.420251	99.533	0.021875	0.0920863
Synergistetes	0.02	0.224627	99.7576	0	0.0489209
WPS-2	0.01	0.120363	99.878	0.00625	0.018705
[Thermi]	0.01	0.0772384	99.9552	0.009375	0.0057554
Planctomycetes	0.00261087	0.0237309	99.9789	0.003125	0.000719424
Crenarchaeota	0.00231803	0.0210692	100	0.003125	0.000719424
