# Supplementary material for: Selective Maternal Seeding and Rearing Environment From Birth to Weaning Shape the Developing Piglet Gut Microbiome
Source: Front Microbiol. 2022 Apr 25;13:795101. doi: 10.3389/fmicb.2022.795101 (PMC9083071; doi:10.3389/fmicb.2022.795101)
Supplement: Supplementary Table 4 — The similarity of percentages analysis of Bray–Curtis dissimilarity between piglet feces at day 0 and breast skin. [file Table_4.XLSX]

## Sheet: Sheet1
Table S4. Similarity of percentages analysis of Bray–Curtis dissimilarity between piglet feces at day 0 and breast skin
Taxon	Av. dissim. %	Contrib. %	Cumulative %	% mean abundance	% mean abundance
				Piglet Feces Day 0	Breast Skin
Proteobacteria	5.17979	41.077	41.077	27.2031	17.2103
Firmicutes	3.09413	24.5372	65.6142	57.15	61.3713
Bacteroidetes	1.46505	11.6182	77.2324	5.06875	6.41691
Actinobacteria	1.08024	8.56654	85.7989	7.25625	9.13088
Fusobacteria	0.625704	4.96198	90.7609	1.51875	2.48529
Tenericutes	0.53009	4.20374	94.9646	0.8125	1.68309
Cyanobacteria	0.213415	1.69243	96.6571	0.58125	0.765441
Spirochaetes	0.175766	1.39387	98.0509	0.2	0.349265
Euryarchaeota	0.171957	1.36366	99.4146	0.171875	0.475
Verrucomicrobia	0.042204	0.334687	99.7493	0.021875	0.0867647
WPS-2	0.0135751	0.107654	99.8569	0.00625	0.0294118
[Thermi]	0.00937647	0.0743576	99.9313	0.009375	0.0125
Planctomycetes	0.00561654	0.0445405	99.9758	0.003125	0.00808824
Crenarchaeota	0.00265992	0.0210938	99.9969	0.003125	0.00147059
Synergistetes	0.000386154	0.00306229	100	0	0.00147059
