# Supplementary material for: Selective Maternal Seeding and Rearing Environment From Birth to Weaning Shape the Developing Piglet Gut Microbiome
Source: Front Microbiol. 2022 Apr 25;13:795101. doi: 10.3389/fmicb.2022.795101 (PMC9083071; doi:10.3389/fmicb.2022.795101)
Supplement: Supplementary Table 5 — The similarity of percentages analysis of Bray–Curtis dissimilarity between piglet feces on day 28 and sow feces. [file Table_5.XLSX]

## Sheet: Sheet1
Table S5. Similarity of percentages analysis of Bray–Curtis dissimilarity between piglet feces on day 28 and sow feces
Taxon	Av. dissim. %	Contrib. %	Cumulative %	% mean abundance	% mean abundance
				Piglet Feces Day 28	Sow Feces
Firmicutes	3.37328	36.3047	36.3047	63.73	61.7849
Spirochaetes	1.56651	16.8594	53.1641	1.00667	4.77442
Bacteroidetes	1.53542	16.5248	69.6889	20.4283	21.2488
Tenericutes	1.33307	14.347	84.036	1.79833	6.21512
Proteobacteria	0.567259	6.10509	90.1411	7.065	2.96279
Actinobacteria	0.270739	2.91381	93.0549	3.02667	1.99651
Fusobacteria	0.213207	2.29462	95.3495	1.685	0.219767
Euryarchaeota	0.15855	1.70639	97.0559	0.291667	0.683721
Synergistetes	0.124957	1.34484	98.4007	0.608333	0.00116279
WPS-2	0.100715	1.08394	99.4847	0.156667	0.0872093
Verrucomicrobia	0.0251836	0.271037	99.7557	0.181667	0.00813953
Cyanobacteria	0.0224888	0.242034	99.9977	0.0233333	0.0116279
[Thermi]	0.000211538	0.00227667	100	0.00166667	0
Crenarchaeota	0	0	100	0	0
Planctomycetes	0	0	100	0	0
