# Supplementary material for: Selective Maternal Seeding and Rearing Environment From Birth to Weaning Shape the Developing Piglet Gut Microbiome
Source: Front Microbiol. 2022 Apr 25;13:795101. doi: 10.3389/fmicb.2022.795101 (PMC9083071; doi:10.3389/fmicb.2022.795101)
Supplement: Supplementary Table 6 — Taxa composition of the piglet fecal, sow, and environmental microbiome. Average relative abundances and standard deviation (SD) of each identified. [file Table_6.XLSX]

## Sheet: Sheet1
Table S6. Taxa composition of the piglet fecal, sow's and environmental microbiome. Average relative abundances and standard deviation (SD) of each identified genera stratified by sample types.
Taxa	Piglet feces									Sow feces	Breast Skin	Vagina	Water	Air	Slatted Floor	Milk
	0 Day	1 Day	3 Day	5 Day	7 Day	14 Day	21 Day	23 Day	28 Day
k__Bacteria;p__Firmicutes;c__Clostridia;o__Clostridiales;f__Ruminococcaceae;g__	0.054098	0.0385065	0.0337494	0.0436053	0.0780903	0.0850174	0.0985414	0.112866	0.142458	0.157112	0.075764	0.0738834	0.0306161	0.0349391	0.0834877	0.0647381
k__Bacteria;p__Firmicutes;c__Bacilli;o__Lactobacillales;f__Streptococcaceae;g__Streptococcus	0.0489483	0.0555057	0.0607935	0.0589663	0.0346492	0.022983	0.0148145	0.016554	0.0121963	0.0116779	0.0476818	0.0354978	0.0203911	0.0294638	0.0369551	0.0429322
k__Bacteria;p__Firmicutes;c__Clostridia;o__Clostridiales;f__;g__	0.0453701	0.0321019	0.0227702	0.0215633	0.0318686	0.0426348	0.0494611	0.0614774	0.0773944	0.0975243	0.0488781	0.052058	0.0342858	0.0293448	0.0512491	0.0459383
k__Bacteria;p__Firmicutes;c__Clostridia;o__Clostridiales;f__Lachnospiraceae;g__	0.0378004	0.0596647	0.0834102	0.0935106	0.0798816	0.0730083	0.0745736	0.080734	0.085564	0.0615023	0.0458599	0.0454705	0.0397402	0.0354058	0.0552941	0.0464914
k__Bacteria;p__Firmicutes;c__Clostridia;o__Clostridiales;f__Clostridiaceae;g__	0.036505	0.0421418	0.0254218	0.0199403	0.019628	0.0198606	0.0232063	0.024012	0.022105	0.0265463	0.0350904	0.0310217	0.0177882	0.0195602	0.0340066	0.02749
k__Bacteria;p__Firmicutes;c__Bacilli;o__Lactobacillales;f__Lactobacillaceae;g__Lactobacillus	0.0349826	0.0390486	0.0609794	0.0655033	0.063323	0.0507929	0.0476201	0.0493649	0.0531356	0.0342847	0.0377057	0.0346409	0.0324435	0.0364552	0.0510666	0.0351283
k__Bacteria;p__Firmicutes;c__Clostridia;o__Clostridiales;f__Clostridiaceae;g__Clostridium	0.0331666	0.0496587	0.0389902	0.0346994	0.0209319	0.0136149	0.0100265	0.00851808	0.0102739	0.0131529	0.0229157	0.0224362	0.0133242	0.0109029	0.0226709	0.0199781
k__Bacteria;p__Firmicutes;c__Clostridia;o__Clostridiales;f__Christensenellaceae;g__	0.0136392	0.00666681	0.00133868	0.000485438	0.00480303	0.00949955	0.0171812	0.0181254	0.0219309	0.0315682	0.0155316	0.0156878	0.00328462	0.00489394	0.0146473	0.0146706
k__Bacteria;p__Firmicutes;c__Bacilli;o__Bacillales;f__Bacillaceae;g__Bacillus	0.012712	0.0109139	0.0028829	0.000846928	0.000870038	0.000825235	0.00109744	0.000715078	0.000382614	0.000378915	0.0043787	0.0131417	0.00597331	0.00805039	0.00328919	0.00887624
k__Bacteria;p__Firmicutes;c__Clostridia;o__Clostridiales;f__Ruminococcaceae;g__Oscillospira	0.0107944	0.016653	0.0333104	0.0485404	0.048573	0.0528306	0.0594484	0.0549714	0.0468951	0.0288622	0.0170035	0.0150428	0.0105111	0.0114324	0.0213795	0.0176726
k__Bacteria;p__Firmicutes;c__Clostridia;o__Clostridiales;NA;NA	0.0103743	0.0108802	0.00717775	0.0064085	0.00715118	0.00756909	0.00850903	0.0078023	0.00585835	0.0106498	0.00950832	0.00906592	0.00542184	0.00677355	0.00884035	0.00837365
k__Bacteria;p__Firmicutes;c__Bacilli;o__Lactobacillales;f__Aerococcaceae;g__Aerococcus	0.0103249	0.00671716	0.00233596	0.00138049	0.002721	0.00264803	0.00217423	0.00168656	0.00115748	0.000480039	0.0137838	0.00585109	0.00602489	0.00853384	0.0140444	0.00840845
k__Bacteria;p__Firmicutes;c__Bacilli;o__Bacillales;f__Staphylococcaceae;g__Jeotgalicoccus	0.0101044	0.00586498	0.00112767	0.000391986	0.000873902	0.00120102	0.000743381	0.000352095	9.23388e-05	0.000108391	0.0112369	0.0026652	0.00736178	0.00931712	0.0122969	0.0091512
k__Bacteria;p__Firmicutes;c__Bacilli;o__Lactobacillales;f__Enterococcaceae;g__Enterococcus	0.00987665	0.0140374	0.0187122	0.0225606	0.0143719	0.0111928	0.00806491	0.00761896	0.00374518	0.00344975	0.00627529	0.00765409	0.0054645	0.00676755	0.00856031	0.00600182
k__Bacteria;p__Firmicutes;c__Clostridia;o__Clostridiales;f__Lachnospiraceae;g__Blautia	0.00949164	0.0115032	0.0116865	0.0132867	0.0128452	0.0117557	0.0105185	0.0144487	0.0199133	0.00926162	0.0073343	0.00819721	0.0152962	0.0135278	0.0116031	0.0101394
k__Bacteria;p__Firmicutes;c__Clostridia;o__Clostridiales;f__Lachnospiraceae;g__[Ruminococcus]	0.0113867	0.0226762	0.0332059	0.0379666	0.0255263	0.0192645	0.0120597	0.0116118	0.0124087	0.00699965	0.00813353	0.0106763	0.012522	0.0105442	0.0123338	0.00981156
k__Bacteria;p__Firmicutes;c__Bacilli;o__Lactobacillales;f__Aerococcaceae;g__Facklamia	0.00814623	0.00736432	0.00439359	0.00373041	0.00291198	0.00187978	0.000587482	0.000441214	8.8356e-05	0.000273064	0.00906825	0.00316399	0.00440948	0.00565619	0.0104649	0.00743043
k__Bacteria;p__Firmicutes;c__Clostridia;o__Clostridiales;f__Ruminococcaceae;g__Ruminococcus	0.00719259	0.00836076	0.0154391	0.0185964	0.0134805	0.00980083	0.00773951	0.0118843	0.016683	0.0172484	0.0095011	0.00814305	0.00588539	0.00508639	0.0111463	0.00868393
k__Bacteria;p__Firmicutes;c__Clostridia;o__Clostridiales;f__Peptostreptococcaceae;g__	0.00718862	0.00962312	0.00785416	0.00690388	0.0036081	0.00158378	0.000263253	0.000852013	0.00216036	0.00192042	0.00745504	0.00384328	0.00262204	0.00205114	0.00449395	0.00618959
k__Bacteria;p__Firmicutes;c__Clostridia;o__Clostridiales;f__Lachnospiraceae;g__Dorea	0.00713322	0.00797438	0.016228	0.0186961	0.0152847	0.0132412	0.0112622	0.0136168	0.0157379	0.00927878	0.00665841	0.00629268	0.00768372	0.00623415	0.0106342	0.0070238
k__Bacteria;p__Firmicutes;c__Bacilli;o__Bacillales;NA;NA	0.00707772	0.00803752	0.00609688	0.00623819	0.00448273	0.00476915	0.00487031	0.00252364	0.00138467	0.000795427	0.00660803	0.00558228	0.00566991	0.00642723	0.00627157	0.00547436
k__Bacteria;p__Firmicutes;c__Clostridia;o__Clostridiales;f__Veillonellaceae;g__Veillonella	0.00653221	0.0108508	0.0146477	0.0121887	0.00749584	0.00534052	0.00466873	0.00344528	0.00210117	0.00108154	0.0043923	0.00680357	0.00196803	0.00364248	0.003087	0.00425289
k__Bacteria;p__Firmicutes;c__Bacilli;o__Bacillales;f__Bacillaceae;g__Geobacillus	0.00603066	0.00610685	0.00186177	0.00131768	0.00126283	0.000674239	0.00101827	0.000886684	0.00025466	0.00013861	0.00229077	0.00357261	0.0078863	0.011329	0.00192022	0.00548325
k__Bacteria;p__Firmicutes;c__Bacilli;o__Turicibacterales;f__Turicibacteraceae;g__Turicibacter	0.00602034	0.00639595	0.00192445	0.000648494	0.00192132	0.00206042	0.00280297	0.00222312	0.00120468	0.00441424	0.00845917	0.00451975	0.00456244	0.0043109	0.00770681	0.00557271
k__Bacteria;p__Firmicutes;c__Bacilli;o__Lactobacillales;f__Streptococcaceae;g__Lactococcus	0.0057882	0.00447159	0.000465064	0.000368413	0.00042965	0.000291763	9.37651e-05	0.000165936	6.58408e-05	0.000338809	0.00171307	0.00271271	0.00149548	0.00238981	0.00570988	0.00257429
k__Bacteria;p__Firmicutes;c__Clostridia;o__Clostridiales;f__[Tissierellaceae];g__Anaerococcus	0.00503202	0.00325035	0.00142656	0.00186203	0.00455499	0.00398402	0.00333471	0.00266483	0.0016695	0.000863315	0.0069112	0.00952086	0.000473718	0.000904173	0.00672705	0.00632496
k__Bacteria;p__Firmicutes;c__Bacilli;o__Bacillales;f__;g__	0.00491559	0.00427765	0.00177428	0.000429223	0.000593419	0.000454431	0.000563869	0.000630877	0.000274596	0.000190185	0.00107664	0.00376966	0.00191218	0.0038637	0.000165342	0.00269574
k__Bacteria;p__Firmicutes;c__Bacilli;o__Gemellales;f__Gemellaceae;g__Gemella	0.00474552	0.00204836	0.00434796	0.00167041	0.000578079	0.000486412	0.000323234	0.000246583	8.72003e-05	3.59275e-05	0.0074017	0.000765677	0.00130675	0.00214289	0.0028618	0.00614459
k__Bacteria;p__Firmicutes;c__Clostridia;o__Clostridiales;f__Lachnospiraceae;NA	0.00453655	0.00758409	0.00931538	0.00900473	0.0061471	0.00427034	0.00268714	0.00325165	0.00371605	0.00272013	0.00292404	0.0027808	0.00108864	0.00111297	0.00412369	0.0021627
k__Bacteria;p__Firmicutes;c__Bacilli;o__Bacillales;f__Planococcaceae;g__Lysinibacillus	0.00434813	0.00435564	0.00151293	0.000846258	0.00317994	0.00505658	0.00404259	0.00106593	0.000179402	0.00235091	0.00373232	0.00458409	0.00731519	0.00986197	0.00533637	0.00386909
k__Bacteria;p__Firmicutes;c__Bacilli;o__Lactobacillales;f__Leuconostocaceae;g__	0.00430855	0.00360518	0.000979295	0.000906386	0.000725058	0.00058055	0.000347805	0.000415213	0.000353385	0.00178647	0.00292042	0.00147064	0.00209994	0.00335553	0.00403928	0.0026299
k__Bacteria;p__Firmicutes;c__Clostridia;o__Clostridiales;f__Lachnospiraceae;g__Coprococcus	0.00407465	0.0039253	0.00448209	0.00566794	0.0050612	0.00501038	0.0052338	0.00844522	0.0161721	0.00940307	0.00430318	0.00411248	0.00441689	0.00532493	0.00648462	0.00410442
k__Bacteria;p__Firmicutes;c__Clostridia;o__Clostridiales;f__Lachnospiraceae;g__Epulopiscium	0.00404837	0.00724927	0.00492576	0.00258375	0.0016054	0.000992179	0.000747895	0.000285834	3.04823e-05	0.000233039	0.0013928	0.00211241	0.000201065	5.66149e-05	0.00202414	0.0013372
k__Bacteria;p__Firmicutes;c__Bacilli;o__Bacillales;f__Paenibacillaceae;g__Ammoniphilus	0.00401664	0.00305444	0.000634726	0.000195487	2.6999e-05	3.54554e-05	6.22245e-05	0.000141211	8.67395e-05	4.80176e-05	0.000181468	0.00166271	0.00436334	0.00598056	1.78379e-05	0.00218219
k__Bacteria;p__Firmicutes;c__Clostridia;o__Clostridiales;f__[Mogibacteriaceae];g__	0.00400204	0.00159928	0.00212329	0.00499476	0.0065852	0.00631803	0.00815431	0.0109971	0.0125634	0.00833708	0.00644427	0.00627707	0.00196088	0.00269906	0.00744748	0.0062622
k__Bacteria;p__Firmicutes;c__Bacilli;o__Lactobacillales;NA;NA	0.00395602	0.0028099	0.00333486	0.00256177	0.00112906	0.000455675	0.000120448	0.000155396	8.47809e-05	0.000154226	0.00223211	0.00125917	0.000900137	0.00209197	0.00178571	0.00204429
k__Bacteria;p__Firmicutes;c__Clostridia;o__Clostridiales;f__Peptostreptococcaceae;g__Peptostreptococcus	0.00389322	0.00538726	0.00795659	0.00866637	0.00549189	0.00455887	0.00648995	0.00487929	0.00331002	0.000989952	0.00418326	0.00503738	0.00151274	0.00204149	0.00448872	0.00396102
k__Bacteria;p__Firmicutes;c__Bacilli;o__Bacillales;f__Bacillaceae;g__Anoxybacillus	0.00387585	0.00344012	0.0014261	0.00045925	0.00120793	0.000549214	0.000663149	0.000621593	0.000259958	0.000559217	0.00235173	0.00366025	0.00733188	0.00902606	0.00307582	0.002893
k__Bacteria;p__Firmicutes;c__Bacilli;o__Bacillales;f__Planococcaceae;NA	0.0036369	0.00279074	0.000496703	3.39912e-05	0	3.96087e-05	2.35598e-05	8.3839e-06	6.31525e-06	1.0317e-05	0.0015825	0.000861806	0.00440294	0.00586061	0.00220916	0.0015226
k__Bacteria;p__Firmicutes;c__Bacilli;o__Bacillales;f__Staphylococcaceae;NA	0.00346673	0.00273992	0.00046899	2.80426e-05	0.000200927	0.000389608	8.33929e-05	0.000313875	4.7205e-05	1.0317e-05	0.00300455	0.000254052	0.000966378	0.00200588	0.00270951	0.00200324
k__Bacteria;p__Firmicutes;c__Erysipelotrichi;o__Erysipelotrichales;f__Erysipelotrichaceae;g__p-75-a5	0.00318282	0.000983746	0.00163313	0.000508868	0.00772869	0.0105522	0.0127991	0.0131536	0.014375	0.00816514	0.00970245	0.00569612	0.00244975	0.0028792	0.00699038	0.00770774
k__Bacteria;p__Firmicutes;c__Erysipelotrichi;o__Erysipelotrichales;f__Erysipelotrichaceae;g__	0.00298993	0.00258125	0.00161101	0.00191511	0.000705623	0.00142114	0.00230549	0.00319375	0.00387203	0.00235972	0.00851913	0.00300528	0.00127082	0.00125536	0.00378575	0.00640348
k__Bacteria;p__Firmicutes;c__Erysipelotrichi;o__Erysipelotrichales;f__Erysipelotrichaceae;g__[Eubacterium]	0.00296935	0.00554208	0.0120982	0.0155413	0.012204	0.00993686	0.00618657	0.00655288	0.00567304	0.00417844	0.00378369	0.00477268	0.00124687	0.00251359	0.0058596	0.00467359
k__Bacteria;p__Firmicutes;c__Clostridia;o__Clostridiales;f__Veillonellaceae;g__Phascolarctobacterium	0.00276494	0.00265742	0.00670842	0.00943905	0.01224	0.0109815	0.00939987	0.00831645	0.00612215	0.005147	0.00416105	0.00443771	0.00595192	0.0050445	0.00389505	0.00355791
k__Bacteria;p__Firmicutes;c__Bacilli;o__Lactobacillales;f__Leuconostocaceae;g__Weissella	0.00268143	0.0024854	0.000293468	0	0.000120008	5.30044e-05	6.20336e-05	0.000140241	0.000358478	8.21418e-05	0.00322035	0.000952014	0.000662957	0.00234377	0.00611061	0.00224317
k__Bacteria;p__Firmicutes;c__Erysipelotrichi;o__Erysipelotrichales;f__Erysipelotrichaceae;g__Bulleidia	0.00251508	0.000984582	0.00307781	0.00510872	0.00382808	0.00328049	0.00293126	0.00613357	0.00541286	0.00289969	0.00217682	0.00469594	0.000796726	0.000972377	0.00268731	0.00197313
k__Bacteria;p__Firmicutes;c__Bacilli;o__Lactobacillales;f__Carnobacteriaceae;g__Trichococcus	0.00253657	0.00204325	0.000230197	6.6338e-05	0.000281315	0.000205298	0.000401293	5.53008e-05	0.000117881	1.84107e-05	0.00199919	0.00132123	0.00163082	0.00240272	0.00315041	0.00168107
k__Bacteria;p__Firmicutes;c__Bacilli;o__Bacillales;f__Bacillaceae;g__	0.00245274	0.00248424	0.000875906	0.000418586	0.000539826	0.000736484	0.000707319	0.00082816	0.000263213	0.000380805	0.00377388	0.00348075	0.00403199	0.00576731	0.00844454	0.00282263
k__Bacteria;p__Firmicutes;c__Bacilli;o__Bacillales;f__Planococcaceae;g__Rummeliibacillus	0.00245068	0.0010823	0.000198311	7.30437e-05	0.00220835	0.00310714	0.0044574	0.000550811	0.000463756	0.00271467	0.00262067	0.00134138	0.00353753	0.00367543	0.00419153	0.00148096
k__Bacteria;p__Firmicutes;c__Bacilli;o__Bacillales;f__[Exiguobacteraceae];g__	0.00235414	0.00220402	0.000232129	2.72509e-05	3.44086e-05	1.44739e-05	2.40955e-05	1.77796e-05	3.39134e-05	4.16697e-06	0.000760551	0.00118863	0.00299591	0.00366509	0.00193645	0.000950872
k__Bacteria;p__Firmicutes;c__Clostridia;o__Clostridiales;f__Peptostreptococcaceae;g__Filifactor	0.00217246	0.000317678	0.00112314	0.000186419	0.000270875	0.000879599	1.21931e-05	1.96101e-05	5.05045e-06	0.000273352	0.00147066	0.004425	0	0	0.00040878	0.00139002
k__Bacteria;p__Firmicutes;c__Bacilli;o__Bacillales;f__Staphylococcaceae;g__Staphylococcus	0.00201036	0.00125376	0.000539237	9.94947e-05	0.000485278	0.000726917	0.000871786	0.000199253	5.47113e-05	3.13424e-05	0.0059679	0.00181296	0.00323225	0.00345918	0.00543348	0.00325396
k__Bacteria;p__Firmicutes;c__Clostridia;o__Clostridiales;f__Ruminococcaceae;g__Faecalibacterium	0.00196854	0.00352684	0.000968008	0.000210872	0.000311175	0.000604289	0.00165731	0.00306657	0.00636599	0.00296292	0.00124989	0.00251302	0.00642674	0.00660412	0.0022148	0.00265606
k__Bacteria;p__Firmicutes;c__Bacilli;o__Bacillales;f__[Exiguobacteraceae];g__Exiguobacterium	0.00169042	0.000727736	8.5511e-05	3.27254e-05	1.01154e-05	0.000497199	0.00030781	0.000150957	9.22196e-05	2.0231e-05	0.000707773	0.00124511	0.00658116	0.00465013	0.000701993	0.00160311
k__Bacteria;p__Firmicutes;c__Bacilli;o__Lactobacillales;f__Aerococcaceae;g__Alloiococcus	0.0015729	0.000735839	0.000227294	0	0	0	0	0	0	0	0.00215605	0.0007691	0	0	0.000662114	0.00204406
k__Bacteria;p__Firmicutes;c__Bacilli;o__Bacillales;f__Paenibacillaceae;g__Brevibacillus	0.00150778	0.00218489	0.000217946	7.74846e-05	7.03666e-05	4.85144e-05	0.000145282	8.22691e-05	2.21837e-05	2.1837e-05	0.00156155	0.00382787	0.00462872	0.00635126	0.00197391	0.00162583
k__Bacteria;p__Firmicutes;c__Bacilli;o__Bacillales;f__Staphylococcaceae;g__Macrococcus	0.00146631	0.00111627	0.000130077	3.63581e-05	0.000971643	0.00111404	0.000361097	0.000176411	6.45021e-05	1.50573e-05	0.00325104	0.00015094	0.000419818	0.00091086	0.00354328	0.00204889
k__Bacteria;p__Firmicutes;c__Clostridia;o__Clostridiales;f__Clostridiaceae;g__Sarcina	0.00142334	0.00106261	0.000124661	9.03743e-05	1.49571e-05	1.10903e-05	2.26714e-05	0	0	0.000458364	0.00250106	0.00169229	0.000230825	0.000107299	0.00184694	0.00128838
k__Bacteria;p__Firmicutes;c__Clostridia;o__Clostridiales;f__[Tissierellaceae];g__Peptoniphilus	0.00135645	0.00090781	0.00457982	0.00657586	0.00528026	0.00306496	0.00193626	0.00180397	0.00112256	0.000768917	0.00373558	0.0053395	0.000764988	0.000514456	0.00293038	0.00393049
k__Bacteria;p__Firmicutes;c__Bacilli;o__Lactobacillales;f__Lactobacillaceae;g__	0.00129401	0.00059888	0.000570071	0.000206699	0.000199864	0.000150586	0.000125714	0.00013375	0.000254876	0.000586073	0.00117289	0.000585035	0.00179155	0.00345577	0.00248885	0.00122461
k__Bacteria;p__Firmicutes;c__Bacilli;o__Bacillales;f__Planococcaceae;g__	0.00128501	0.000498854	5.58736e-05	0	0.000149857	0.000269078	0.000145051	5.10948e-05	0.00032744	0	0.00110418	0.000225764	0.000143269	0.00013441	0.00220199	0.000485145
k__Bacteria;p__Firmicutes;c__Clostridia;o__Clostridiales;f__Veillonellaceae;g__Megasphaera	0.00126387	0.00161157	0.0020124	0.00241595	0.00331852	0.00309889	0.00483759	0.00513535	0.0051805	0.00469943	0.00109171	0.0023754	0.00128513	0.00300207	0.00218976	0.00122687
k__Bacteria;p__Firmicutes;c__Clostridia;o__Clostridiales;f__[Tissierellaceae];g__Finegoldia	0.00102376	0.00145021	0.00350394	0.00514421	0.00352981	0.00275269	0.00238765	0.00243136	0.00163413	0.000556461	0.0018738	0.00431701	0.000333717	0.00166872	0.00200108	0.00200628
k__Bacteria;p__Firmicutes;c__Bacilli;o__Lactobacillales;f__Carnobacteriaceae;g__	0.00100715	0.000838165	0.000498859	0.000532783	0.000294038	0.000127222	9.64374e-05	0.000211748	0.000443006	2.5692e-05	0.00111637	0.000429561	0.00192989	0.00315073	0.00248288	0.000983041
k__Bacteria;p__Firmicutes;c__Clostridia;o__Clostridiales;f__Veillonellaceae;g__Anaerovibrio	0.000969985	0.000463033	0.000269254	4.87869e-05	0.00021271	0.000814787	0.00315331	0.00314833	0.00387988	0.00119453	0.000356598	0.00083826	0.000365471	0.000833746	0.000649822	0.000891374
k__Bacteria;p__Firmicutes;c__Clostridia;o__Clostridiales;f__[Tissierellaceae];g__Gallicola	0.000757423	0.000188025	6.7491e-05	0.000245762	0.000197575	8.22184e-05	5.97005e-05	3.96471e-05	1.32352e-05	3.07288e-05	0.00118914	0.00286755	0	0	0.000865743	0.00141572
k__Bacteria;p__Firmicutes;c__Erysipelotrichi;o__Erysipelotrichales;f__Erysipelotrichaceae;g__L7A_E11	0.00087626	0.000201313	4.71504e-05	0	0.000560038	0.00120404	0.00213714	0.00213217	0.00230199	0.00276328	0.00144831	0.000792803	0.00013712	7.16102e-05	0.0011205	0.000769213
k__Bacteria;p__Firmicutes;c__Erysipelotrichi;o__Erysipelotrichales;f__Erysipelotrichaceae;g__Catenibacterium	0.000790559	0.000607975	0.00246259	0.000698467	0.00346504	0.00507027	0.00665658	0.00711588	0.00827836	0.00325704	0.00137529	0.00270275	0.0018688	0.0027111	0.00445975	0.00177984
k__Bacteria;p__Firmicutes;c__Bacilli;o__Lactobacillales;f__Lactobacillaceae;g__Pediococcus	0.000774518	0.000488332	4.00511e-05	0	0.000391623	0.000320294	0.000479224	0.000156779	0.00027124	0.0018495	0.000826135	0.000108672	0.00052733	0.0019509	0.00209942	0.000553363
k__Bacteria;p__Firmicutes;c__Clostridia;o__Clostridiales;f__[Tissierellaceae];g__Parvimonas	0.000715025	0.000506584	0.00221098	0.00384699	0.00308647	0.00254382	0.00144412	0.00195549	0.00121946	0.000305278	0.00249334	0.00562246	0.00101908	0.00149231	0.00101333	0.00237642
k__Bacteria;p__Firmicutes;c__Clostridia;o__Clostridiales;f__Veillonellaceae;NA	0.000710796	0.00182697	0.00330791	0.00467793	0.00287751	0.00139231	0.00102626	4.16544e-05	0	0.000114653	0.000639224	0.00121924	0	0.000112081	0.000479697	0.000284145
k__Bacteria;p__Firmicutes;c__Clostridia;o__Clostridiales;f__Clostridiaceae;NA	0.000710577	0.000269608	7.52219e-05	0	4.19754e-05	4.76608e-05	6.37907e-05	2.88884e-05	0	0.000721372	0.00629293	0.000599254	0.000173973	0.000246162	0.00408526	0.0019849
k__Bacteria;p__Firmicutes;c__Clostridia;o__Clostridiales;f__[Tissierellaceae];g__Helcococcus	0.000635568	0.000255016	0.000196266	0	7.59653e-05	1.67531e-05	2.67464e-05	1.60473e-05	0	0	0.00349606	0.000241337	5.64544e-05	2.58234e-05	0.00088999	0.00269751
k__Bacteria;p__Firmicutes;c__Clostridia;o__Clostridiales;f__Clostridiaceae;g__SMB53	0.000480229	0.00054501	5.56071e-05	2.97906e-05	1.14969e-05	8.86199e-06	3.57418e-05	1.56572e-05	5.24763e-05	0.000488423	0.00346482	0.000431926	7.68607e-05	0.000225944	0.00249542	0.00128048
k__Bacteria;p__Firmicutes;c__Clostridia;o__Clostridiales;f__Lachnospiraceae;g__Roseburia	0.000355562	0.000156979	0	0	0.00108325	0.00240972	0.00330219	0.00272315	0.00288255	0.000871528	0.00106872	0.000506963	0.000557595	0.000400514	0.0014408	0.000768632
k__Bacteria;p__Firmicutes;c__Clostridia;o__Clostridiales;f__Veillonellaceae;g__	0.000315516	0.000125436	0.000132605	2.43013e-05	0.00150011	0.00328217	0.00490852	0.00394389	0.00393227	0.00143876	0.00092908	0.000772835	0.000361194	0.00152115	0.0012025	0.00132251
k__Bacteria;p__Firmicutes;c__Clostridia;o__Clostridiales;f__Veillonellaceae;g__Succiniclasticum	0.000290619	8.922e-05	0.00057186	0.00216975	0.00301729	0.00319524	0.00432586	0.0040804	0.00138723	0.00204216	0.000388583	0.000861033	3.71316e-05	0	0.000500396	0.000632185
k__Bacteria;p__Firmicutes;c__Erysipelotrichi;o__Erysipelotrichales;f__Erysipelotrichaceae;g__Allobaculum	0.000193941	4.36469e-05	0	0	0	0	1.10139e-05	0	0	4.57011e-05	5.59699e-05	0.000177073	0.00513958	0.00321735	0	0.00034076
k__Bacteria;p__Firmicutes;c__Clostridia;o__Clostridiales;f__Veillonellaceae;g__Mitsuokella	0.000171243	0.000220545	0.00462969	0.00280493	0.00294663	0.00262683	0.0053161	0.00581798	0.00502293	0.00251757	0.000820148	0.000972512	0.00029241	0.000630826	0.0018276	0.000938435
k__Bacteria;p__Firmicutes;c__Clostridia;o__Clostridiales;f__Veillonellaceae;g__Acidaminococcus	9.79842e-05	0.00010998	0.00192842	0.00236578	0.00184867	0.00205446	0.00286279	0.00302083	0.00208774	0.00221118	0.000178517	0.00036009	0	0.000338236	0.000429875	0.000351064
k__Bacteria;p__Firmicutes;c__Clostridia;o__Clostridiales;f__Veillonellaceae;g__Dialister	7.8668e-05	0.000341705	0.00239388	0.00396718	0.00387125	0.00235095	0.00146238	0.000633396	5.59594e-05	6.45341e-05	0.00146327	0.00198309	3.71316e-05	0	0.00127284	0.00105322
k__Bacteria;p__Firmicutes;c__Clostridia;o__Clostridiales;f__[Tissierellaceae];g__1-68	0.000153587	0	0	0	0	0	0	6.07743e-06	1.41899e-05	0.000156598	0.000703443	0.00351954	0	0	9.72002e-05	0.000198658
k__Bacteria;p__Firmicutes;c__Clostridia;o__Clostridiales;f__[Mogibacteriaceae];g__Mogibacterium	3.74802e-05	0	0.000189969	0.000109624	0.00208402	0.00222491	0.00187091	0.00247322	0.0016324	0.00165244	0.000673764	0.000455067	0.000549235	0.000854697	0.00163955	0.000977018
k__Bacteria;p__Firmicutes;c__Clostridia;o__Clostridiales;f__[Tissierellaceae];g__Tissierella_Soehngenia	0	4.55767e-05	0	0	0.00206171	0.00306793	0.00273935	0.00127417	0.000153235	1.56298e-05	0.000614376	6.09546e-05	0.000158898	0.000567331	0.000506087	2.06134e-05
k__Bacteria;p__Firmicutes;c__Clostridia;o__Clostridiales;f__Peptococcaceae;g__Peptococcus	0.00165876	0.000752157	0.00360407	0.00689086	0.00637721	0.00577163	0.00443917	0.00523089	0.00435342	0.00307344	0.00344998	0.00349328	0.000685674	0.00133497	0.00400843	0.00314549
k__Bacteria;p__Proteobacteria;c__Gammaproteobacteria;o__Pseudomonadales;f__Moraxellaceae;g__Acinetobacter	0.0315887	0.0293445	0.0125355	0.00664832	0.00811657	0.0131584	0.0055969	0.00550514	0.00131541	0.000675637	0.0219307	0.0193786	0.031118	0.032556	0.016261	0.0225962
k__Bacteria;p__Proteobacteria;c__Gammaproteobacteria;o__Enterobacteriales;f__Enterobacteriaceae;g__	0.0272545	0.0352888	0.028761	0.0259979	0.0163183	0.015336	0.0149823	0.0105768	0.00538678	0.00804327	0.00967452	0.014974	0.0131414	0.0154688	0.0117701	0.0102287
k__Bacteria;p__Proteobacteria;c__Gammaproteobacteria;o__Pseudomonadales;f__Pseudomonadaceae;g__Pseudomonas	0.0257811	0.018208	0.00715902	0.00454169	0.00466759	0.00265814	0.00123698	0.00233012	0.000474462	0.000870586	0.00675096	0.0238979	0.0195797	0.0233236	0.00602157	0.0103995
k__Bacteria;p__Proteobacteria;c__Gammaproteobacteria;o__Pseudomonadales;f__Pseudomonadaceae;g__	0.00371509	0.00322586	0.00066029	0.000120776	3.6064e-05	4.03783e-05	8.60315e-05	0.00019946	7.01673e-05	0.000228147	0.00154801	0.00386461	0.00494559	0.00563109	0.00116402	0.00287798
k__Bacteria;p__Proteobacteria;c__Betaproteobacteria;o__Burkholderiales;f__Oxalobacteraceae;g__	0.0147282	0.0125835	0.00366412	0.00218305	0.00176705	0.000587453	0.000630573	0.00158087	0.000408532	0.000294691	0.00455532	0.0107491	0.016642	0.0129445	0.00456414	0.0105329
k__Bacteria;p__Proteobacteria;c__Gammaproteobacteria;o__Pasteurellales;f__Pasteurellaceae;g__Actinobacillus	0.0116294	0.0175958	0.0142308	0.00767607	0.00369164	0.00200248	0.00467738	0.00291974	0.00119983	0.000222683	0.00991817	0.00544716	0.00130058	0.00306854	0.00411617	0.0111566
k__Bacteria;p__Proteobacteria;c__Betaproteobacteria;o__Burkholderiales;f__Comamonadaceae;g__Comamonas	0.0108515	0.00841296	0.00228543	0.00110551	0.00896361	0.012355	0.00891796	0.00579273	0.00200382	0.000582038	0.00588768	0.00579131	0.0174753	0.0130433	0.00717419	0.0053744
k__Bacteria;p__Proteobacteria;c__Betaproteobacteria;o__Burkholderiales;f__Comamonadaceae;NA	0.00833331	0.00766248	0.00239715	0.0022265	0.00113784	0.00134096	0.00103005	0.000933185	0.000536436	0.000288416	0.00351637	0.00726851	0.0185093	0.0131209	0.00316002	0.00592764
k__Bacteria;p__Proteobacteria;c__Gammaproteobacteria;o__Pasteurellales;f__Pasteurellaceae;NA	0.00805501	0.0136278	0.012991	0.00960757	0.00527021	0.00430443	0.00469888	0.00361346	0.00245138	0.000582782	0.00373065	0.00837466	0.000319246	0.000973003	0.0024402	0.00419839
k__Bacteria;p__Proteobacteria;c__Gammaproteobacteria;o__Pasteurellales;f__Pasteurellaceae;g__Haemophilus	0.00706998	0.0103404	0.00964086	0.00777103	0.00441688	0.00381552	0.0036469	0.00259032	0.00104534	0.000781785	0.00241982	0.00685919	0.00163586	0.00274286	0.00181454	0.00319151
k__Bacteria;p__Proteobacteria;c__Betaproteobacteria;o__Neisseriales;f__Neisseriaceae;g__	0.00686334	0.00320043	0.00337189	0.000861421	0.000208976	0.000258162	0.000107759	0.000195264	0.000186704	7.02161e-05	0.0134632	0.00158826	0.00385596	0.00541562	0.00334738	0.0119424
k__Bacteria;p__Proteobacteria;c__Gammaproteobacteria;o__Pseudomonadales;f__Moraxellaceae;g__Moraxella	0.00582297	0.00722798	0.00533195	0.00314753	0.00163784	0.00114827	0.000692296	0.000518323	0.000148718	0.000225787	0.0111958	0.00272263	0.00249782	0.00293512	0.00525528	0.00880437
k__Bacteria;p__Proteobacteria;c__Gammaproteobacteria;o__Aeromonadales;f__Aeromonadaceae;g__	0.00577804	0.00510399	0.00232405	0.000824033	7.97184e-05	2.4102e-05	1.97927e-05	9.46829e-05	6.71368e-05	9.02046e-05	0.0014603	0.000901227	0.00403032	0.00469923	0.00121415	0.00191251
k__Bacteria;p__Proteobacteria;c__Betaproteobacteria;o__Neisseriales;f__Neisseriaceae;NA	0.00568688	0.00330074	0.00142102	0.000809232	0.000135391	7.58584e-05	0.000109005	2.98243e-05	3.8885e-06	4.66758e-05	0.019732	0.00159527	0.00149595	0.00318759	0.00417777	0.0134608
k__Bacteria;p__Proteobacteria;c__Betaproteobacteria;o__Burkholderiales;f__Comamonadaceae;g__	0.0054529	0.00389715	0.00137233	0.00034137	0.000917525	0.0017482	0.00254761	0.00083902	0.000421284	0.000150766	0.00500036	0.00475937	0.0158236	0.0119972	0.00386446	0.00470389
k__Bacteria;p__Proteobacteria;c__Gammaproteobacteria;o__Enterobacteriales;f__Enterobacteriaceae;g__Citrobacter	0.00517798	0.00658177	0.00404992	0.00279619	0.00096309	0.000228556	0.000274402	0.000710799	0.000166558	0.000503816	0.000866565	0.00206636	0.00346099	0.00300431	0.00163227	0.00165489
k__Bacteria;p__Proteobacteria;c__Gammaproteobacteria;o__Xanthomonadales;f__Xanthomonadaceae;g__	0.00473523	0.00434773	0.00141685	0.000639599	0.000886905	0.000289617	0.000222559	0.000412411	0.000105967	0.000309495	0.00212553	0.00296431	0.00542482	0.00486985	0.00231865	0.0026822
k__Bacteria;p__Proteobacteria;c__Gammaproteobacteria;o__Xanthomonadales;f__Xanthomonadaceae;g__Stenotrophomonas	0.00437725	0.00283715	0.000681042	3.45195e-05	0.000308121	0.000872086	0.00304367	0.00105429	9.1331e-05	0.000113268	0.00178193	0.00206822	0.00468337	0.00475953	0.00176473	0.00354367
k__Bacteria;p__Proteobacteria;c__Alphaproteobacteria;o__Sphingomonadales;f__Sphingomonadaceae;g__Sphingomonas	0.0043676	0.00326514	0.000915154	0.000251494	0.000386199	0.000360561	0.000160054	0.000361758	5.95935e-05	0.000120638	0.00122505	0.00418993	0.0121409	0.00785544	0.00150981	0.00376729
k__Bacteria;p__Proteobacteria;c__Betaproteobacteria;o__Burkholderiales;f__Alcaligenaceae;g__Sutterella	0.00426816	0.00522614	0.00737957	0.00649006	0.00438482	0.00298387	0.00410687	0.00257516	0.000912442	0.00174326	0.000683241	0.00150947	0.000464435	0.000709266	0.000889399	0.00239934
k__Bacteria;p__Proteobacteria;c__Gammaproteobacteria;o__Enterobacteriales;f__Enterobacteriaceae;g__Serratia	0.0036714	0.00494052	0.0016759	0.00117806	0.000155806	0.000147946	0.000237735	0.000267595	5.0506e-05	0.000437611	0.000782146	0.00237283	0.00368473	0.00363821	0.000480713	0.00230848
k__Bacteria;p__Proteobacteria;c__Betaproteobacteria;o__Methylophilales;f__Methylophilaceae;g__	0.00366651	0.00390011	0.00060984	0.000393263	8.40084e-05	5.18351e-05	0.000273524	0.00073947	0.000149467	4.33588e-05	0.000795194	0.0013624	0.00224052	0.00270622	0.000239789	0.0022691
k__Bacteria;p__Proteobacteria;c__Gammaproteobacteria;o__Pasteurellales;f__Pasteurellaceae;g__Aggregatibacter	0.00366167	0.00401415	0.00330567	0.00123336	0.000277678	7.32884e-05	2.1819e-05	5.54806e-05	1.315e-05	0	0.00246367	0.00182265	3.82124e-05	0.000191851	0.00145388	0.00280822
k__Bacteria;p__Proteobacteria;c__Betaproteobacteria;o__Burkholderiales;f__Alcaligenaceae;g__Achromobacter	0.00358399	0.00306887	0.00166837	0.000894945	0.000653198	0.000475243	0.000396573	0.000502577	0.000133408	0.000220235	0.00112741	0.00263983	0.00387987	0.0048006	0.00110258	0.00179449
k__Bacteria;p__Proteobacteria;c__Alphaproteobacteria;o__Caulobacterales;f__Caulobacteraceae;g__	0.0035337	0.00230858	0.00054999	0.000190473	0.000467313	0.000718923	0.000104603	0.000838317	0.000157265	6.9508e-05	0.000940008	0.00286156	0.00538985	0.00444793	0.00131945	0.00433128
k__Bacteria;p__Proteobacteria;c__Betaproteobacteria;o__Burkholderiales;f__Oxalobacteraceae;NA	0.00342926	0.0027397	0.000879668	0.000301827	0.000167563	0.000106259	6.11869e-05	0.000347805	0.000173242	8.68309e-05	0.00038006	0.00258464	0.00176949	0.00197617	0.000650061	0.00260615
k__Bacteria;p__Proteobacteria;c__Gammaproteobacteria;o__Xanthomonadales;f__Xanthomonadaceae;NA	0.00312409	0.00220056	0.000273832	0	0.00203386	0.00180224	0.000303376	4.85519e-05	4.25143e-05	5.20273e-05	0.00165206	0.000591319	0.00549526	0.00446986	0.00245162	0.00139254
k__Bacteria;p__Proteobacteria;c__Gammaproteobacteria;o__Pseudomonadales;f__Moraxellaceae;g__Enhydrobacter	0.00305785	0.00306111	0.00120763	0.00045662	0.00199622	0.00255508	0.00136008	0.000889769	0.000145169	9.6593e-05	0.00611822	0.00299825	0.0053042	0.00470456	0.007091	0.00396689
k__Bacteria;p__Proteobacteria;c__Alphaproteobacteria;o__Caulobacterales;f__Caulobacteraceae;NA	0.00282998	0.00178657	0.000265082	6.91362e-05	0.000415961	0.00051821	9.89985e-06	2.24307e-05	1.20584e-05	5.4769e-05	0.00107528	0.00238776	0.00134795	0.00137708	0.00167234	0.00144939
k__Bacteria;p__Proteobacteria;c__Alphaproteobacteria;o__Caulobacterales;f__Caulobacteraceae;g__Brevundimonas	0.00251677	0.00143917	0.000311131	2.97067e-05	0.00144984	0.00243162	0.000184925	0.000105366	2.0339e-05	0.000345964	0.00136672	0.00264018	0.00509452	0.00457098	0.0015508	0.00159596
k__Bacteria;p__Proteobacteria;c__Gammaproteobacteria;o__Enterobacteriales;f__Enterobacteriaceae;g__Proteus	0.00235327	0.00431076	0.00257193	0.00174095	0.00155101	0.00194922	0.00214349	0.000978204	0.000128851	2.87481e-05	0.000497434	0.00400776	0.000263764	0.000674987	0.00173404	0.00101611
k__Bacteria;p__Proteobacteria;c__Alphaproteobacteria;o__Caulobacterales;f__Caulobacteraceae;g__Mycoplana	0.0019998	0.00122969	0.000287541	0	0.000161067	2.17454e-05	6.94515e-05	0.000380508	0.000113565	6.91944e-05	0.000559449	0.0024596	0.0032249	0.00308576	0.000562136	0.00189425
k__Bacteria;p__Proteobacteria;c__Betaproteobacteria;o__Burkholderiales;f__Alcaligenaceae;g__	0.00189436	0.00211002	0.00188121	0.000815604	0.000612925	0.000246966	0.000144772	9.62867e-05	3.12937e-05	0	0.00357687	0.000648498	0.00051101	0.000571956	0.00112193	0.00320205
k__Bacteria;p__Proteobacteria;c__Gammaproteobacteria;o__Pseudomonadales;f__Moraxellaceae;g__Psychrobacter	0.00189347	0.00113297	0.000362829	3.06251e-05	0.000238387	0.000603333	0.000505239	7.65855e-05	0	2.86089e-05	0.00290287	0.00181722	0.00203121	0.00321932	0.00248206	0.000920304
k__Bacteria;p__Proteobacteria;c__Alphaproteobacteria;o__Rickettsiales;f__mitochondria;NA	0.0018625	0.000478003	0.000136993	0	3.34294e-05	0	1.12298e-05	1.75462e-05	3.98886e-05	2.68532e-05	0.00146002	0.000331787	0.00102184	0.00110947	0.0016291	0.00102732
k__Bacteria;p__Proteobacteria;c__Alphaproteobacteria;o__Rhizobiales;f__;g__	0.00176371	0.000932433	0.000143389	0	0.000114608	4.75259e-05	8.4769e-05	0.00016882	9.07498e-05	4.08829e-05	0.00056816	0.00193496	0.0174666	0.0112938	0.000702369	0.00138946
k__Bacteria;p__Proteobacteria;c__Betaproteobacteria;o__Burkholderiales;f__Oxalobacteraceae;g__Ralstonia	0.00169753	0.00165874	0.000417495	0.00026101	6.03993e-05	3.73984e-05	9.05637e-05	3.84438e-05	7.06432e-05	5.39504e-05	0.000315812	0.00146773	0.0049299	0.00339306	0.000108074	0.00262072
k__Bacteria;p__Proteobacteria;c__Gammaproteobacteria;o__Pasteurellales;f__Pasteurellaceae;g__Pasteurella	0.00169406	0.0035577	0.00410585	0.00148161	0.000453785	0.000217768	0.000391257	0.000193583	7.13331e-05	7.33737e-06	0.00179338	0.00277861	9.01424e-05	0.000231038	0.000423713	0.00214692
k__Bacteria;p__Proteobacteria;c__Betaproteobacteria;o__Neisseriales;f__Neisseriaceae;g__Eikenella	0.00167092	0.00105875	0.000878067	0.000165337	5.04415e-05	1.65006e-05	1.23939e-05	0	0	0	0.00415978	0.000783867	0.000260336	0.000448277	0.00114126	0.00457671
k__Bacteria;p__Proteobacteria;c__Alphaproteobacteria;o__Rhodobacterales;f__Rhodobacteraceae;g__Paracoccus	0.00132312	0.00083592	0.00030921	9.97119e-05	0.000166833	0.000444275	0.000119837	0.000105067	4.07526e-05	1.4351e-05	0.00167547	0.00145709	0.00242655	0.00383799	0.00239533	0.00128735
k__Bacteria;p__Proteobacteria;c__Deltaproteobacteria;o__Desulfovibrionales;f__Desulfovibrionaceae;g__Desulfovibrio	0.00127335	0.00311679	0.00849906	0.0108362	0.00893054	0.00901924	0.00905302	0.00826863	0.00583484	0.00602846	0.00173197	0.00421042	0.00262728	0.00272725	0.00286562	0.00311728
k__Bacteria;p__Proteobacteria;c__Betaproteobacteria;o__Burkholderiales;f__Oxalobacteraceae;g__Cupriavidus	0.00108547	0.000936222	0.000319657	0.000114397	4.97018e-05	3.7852e-05	0.000158897	0.000233634	6.65121e-05	2.62378e-05	0.000224463	0.00153759	0.00495216	0.00445056	7.40738e-05	0.00127595
k__Bacteria;p__Proteobacteria;c__Gammaproteobacteria;o__Pseudomonadales;f__Moraxellaceae;g__	0.00105144	0.000719098	0.000410782	3.04457e-05	0.000426634	0.00131126	0.000750257	7.67961e-05	0	4.27032e-05	0.00129105	0.000964715	0	0.000167829	0.00135169	0.000440564
k__Bacteria;p__Proteobacteria;c__Epsilonproteobacteria;o__Campylobacterales;f__Campylobacteraceae;g__Campylobacter	0.000972032	0.00199771	0.00724019	0.00554956	0.00576727	0.00547567	0.005666	0.00466837	0.00342814	0.00152863	0.000377847	0.00416399	0.000216503	0.00074676	0.000423736	0.00122099
k__Bacteria;p__Proteobacteria;c__Gammaproteobacteria;o__Vibrionales;f__Vibrionaceae;g__Vibrio	0.000940441	0.000404921	0.000172791	3.51894e-05	2.65662e-05	5.54401e-05	7.04791e-05	2.55662e-05	5.7431e-06	3.02358e-05	0.000654665	0.00113274	0.00429146	0.00436641	0.00010756	0.000827938
k__Bacteria;p__Proteobacteria;c__Alphaproteobacteria;o__Rhizobiales;f__Methylocystaceae;g__Methylosinus	0.000938624	0.000467369	0.000111796	3.5252e-05	0	6.49981e-05	0.000328097	0.00027659	2.57529e-05	3.06725e-05	5.8247e-05	0.00113769	0.0134688	0.00845163	0.000110284	0.000342532
k__Bacteria;p__Proteobacteria;c__Alphaproteobacteria;o__Rhizobiales;f__Phyllobacteriaceae;g__Phyllobacterium	0.000925399	0.000484523	0.00041246	0.000124793	0.000598499	0.000428351	5.07264e-05	0.000576675	0.00075979	2.45243e-05	0.000272636	0.00201243	0.000488071	0.00108069	1.96078e-05	0.00115663
k__Bacteria;p__Proteobacteria;c__Epsilonproteobacteria;o__Campylobacterales;f__Helicobacteraceae;g__Helicobacter	0.000917785	0.000528088	0.000545341	0.00118348	0.00153714	0.00317099	0.00294665	0.00247369	0.00141823	0.00113548	0.000243048	0.00289833	0.000902822	0.00110555	0.000253466	0.00125285
k__Bacteria;p__Proteobacteria;c__Betaproteobacteria;o__Rhodocyclales;f__Rhodocyclaceae;g__Dechloromonas	0.000830122	0.00054438	0.000129453	0	5.96478e-05	6.01454e-05	0.000157753	3.12084e-05	0	3.75585e-06	0.000405701	0.000185041	0.00571049	0.00325634	0.000210794	0.000479673
k__Bacteria;p__Proteobacteria;c__Alphaproteobacteria;o__Rhizobiales;f__Bradyrhizobiaceae;NA	0.000770191	0.000780375	7.87028e-05	2.97906e-05	0.000413878	0.000310519	0.00019928	0.000271622	0.000222829	0.000116833	0.000267714	0.00232355	0.00515829	0.00391491	0.000279938	0.00167381
k__Bacteria;p__Proteobacteria;c__Alphaproteobacteria;o__Sphingomonadales;f__Erythrobacteraceae;g__	0.000614008	0.000203106	0	0	0	8.6392e-06	0	5.49952e-06	1.20487e-05	4.31808e-06	5.89834e-05	0.00121828	0.00045769	0.000755053	5.59355e-05	0.000361373
k__Bacteria;p__Proteobacteria;c__Alphaproteobacteria;o__Sphingomonadales;f__Sphingomonadaceae;NA	0.000424498	0.000287309	0	0	0	0	0	0	7.8843e-06	0	2.24759e-05	0.000547569	0.00484502	0.00277581	2.82604e-05	0.000888411
k__Bacteria;p__Proteobacteria;c__Deltaproteobacteria;o__Desulfovibrionales;f__Desulfovibrionaceae;g__Bilophila	0.000371462	0.000352705	0.0036157	0.00420532	0.00377031	0.00387482	0.00389939	0.00330508	0.00178564	0.000154921	0.000440208	0.00110886	0.00152298	0.00109918	0.000776151	0.000617615
k__Bacteria;p__Proteobacteria;c__Betaproteobacteria;o__Rhodocyclales;f__Rhodocyclaceae;g__	0.000363798	0.000221172	0	2.82302e-05	0	0	0	0	0	0	4.46185e-05	0	0.00557309	0.00302502	4.54409e-05	6.96333e-06
k__Bacteria;p__Proteobacteria;c__Gammaproteobacteria;o__Vibrionales;f__Pseudoalteromonadaceae;g__Pseudoalteromonas	0.00056604	0.000338532	7.77468e-05	2.97906e-05	3.58907e-05	0.000118786	5.95467e-05	6.6238e-05	1.07935e-05	1.22097e-05	0.000955149	0.00150914	0	0.000100822	1.7752e-05	0.000184743
k__Bacteria;p__Proteobacteria;c__Alphaproteobacteria;o__Rhizobiales;f__Xanthobacteraceae;NA	0.000134999	8.50796e-05	0	0	1.49571e-05	0	0	0	0	0	4.03885e-05	0	0.00416473	0.00224785	3.16499e-06	6.45167e-05
k__Bacteria;p__Proteobacteria;c__Gammaproteobacteria;o__Aeromonadales;f__Succinivibrionaceae;g__Succinivibrio	0.000264016	0.00036426	0	0	6.16357e-05	2.93236e-05	0.000397825	0.000651002	0.00197024	0.00281081	0.000457729	0.000998321	0.000154286	0.000269618	0.000477285	0.000759269
k__Bacteria;p__Proteobacteria;c__Betaproteobacteria;o__Burkholderiales;f__Oxalobacteraceae;g__Polynucleobacter	0.000187083	6.36566e-05	0	0	0	8.36123e-06	0	0	1.7465e-05	0	0.000347807	9.17322e-06	0.00727905	0.00459607	0.000235937	0.000235923
k__Bacteria;p__Proteobacteria;c__Betaproteobacteria;o__Tremblayales;f__;g__	5.93948e-05	0	0	0	0	6.60441e-05	0.00079419	0.000975826	0.00320416	0.000375695	5.86992e-05	0.000297339	9.50047e-05	0.00062322	4.79476e-05	0.000147254
k__Bacteria;p__Proteobacteria;c__Gammaproteobacteria;o__Xanthomonadales;f__Sinobacteraceae;g__	3.37187e-05	3.4067e-05	0	3.382e-05	0	0	1.10139e-05	7.77045e-06	0	0	0	5.38357e-05	0.00586838	0.00410453	5.98982e-06	4.75319e-06
k__Bacteria;p__Proteobacteria;c__Gammaproteobacteria;o__Methylococcales;f__Methylococcaceae;g__Methylocaldum	0	0	0	0	0	0	0	0	0	0	6.54838e-06	0	0.00662119	0.00455627	6.80642e-05	8.50316e-05
k__Bacteria;p__Bacteroidetes;c__Bacteroidia;o__Bacteroidales;f__Bacteroidaceae;g__Bacteroides	0.0190739	0.0410812	0.0758476	0.0802408	0.06936	0.0623515	0.060274	0.0508803	0.0322623	0.0288259	0.0110608	0.039367	0.0150109	0.0204852	0.0148768	0.0237273
k__Bacteria;p__Bacteroidetes;c__Bacteroidia;o__Bacteroidales;f__;g__	0.00464212	0.00101895	0.000948349	0.000975422	0.0140406	0.0211263	0.0228247	0.0222667	0.027604	0.0536698	0.00533579	0.0155868	0.00146549	0.00381668	0.00773598	0.0121006
k__Bacteria;p__Bacteroidetes;c__Flavobacteriia;o__Flavobacteriales;f__[Weeksellaceae];g__	0.00454589	0.00247426	0.000739258	0.000346981	0.00254436	0.00647325	0.00255159	0.00059277	4.54997e-05	2.04991e-05	0.00864378	0.00137817	0.00478732	0.00271771	0.00601423	0.00543941
k__Bacteria;p__Bacteroidetes;c__Bacteroidia;o__Bacteroidales;f__Prevotellaceae;g__Prevotella	0.00397446	0.00277652	0.0165232	0.0211248	0.022782	0.0254907	0.0310389	0.0311384	0.0310067	0.0346098	0.00801416	0.0220829	0.00527347	0.00783041	0.00692792	0.0133729
k__Bacteria;p__Bacteroidetes;c__Sphingobacteriia;o__Sphingobacteriales;f__Sphingobacteriaceae;g__Sphingobacterium	0.00358287	0.00132642	0.000246803	3.4638e-05	0.00318766	0.0062202	0.00118637	0.000393544	6.2691e-05	0.000283923	0.00322975	0.0022596	0.00702564	0.00537487	0.00359455	0.00153413
k__Bacteria;p__Bacteroidetes;c__Bacteroidia;o__Bacteroidales;f__Porphyromonadaceae;g__Parabacteroides	0.00356144	0.00662025	0.0119412	0.0150478	0.019028	0.0194964	0.0195532	0.0170258	0.0159802	0.0162465	0.00245559	0.00860093	0.00375024	0.00470902	0.00417302	0.0056479
k__Bacteria;p__Bacteroidetes;c__Bacteroidia;o__Bacteroidales;f__Porphyromonadaceae;g__Porphyromonas	0.00316126	0.00152348	0.0027887	0.00204211	0.002388	0.00146392	0.000255087	0.000169772	0.000131654	0.000135477	0.00849099	0.00649467	0.000248584	0.000470305	0.00236713	0.00872261
k__Bacteria;p__Bacteroidetes;c__Bacteroidia;o__Bacteroidales;f__S24-7;g__	0.00299816	0.00116547	0.00266113	0.00318577	0.0219926	0.028217	0.0344548	0.0349222	0.0372895	0.0294927	0.00700424	0.0110724	0.00193107	0.00458711	0.00947533	0.00949786
k__Bacteria;p__Bacteroidetes;c__Bacteroidia;o__Bacteroidales;f__[Paraprevotellaceae];g__[Prevotella]	0.00177254	0.00254305	0.00978437	0.00583992	0.0175716	0.0276033	0.0301064	0.0245063	0.0229377	0.0166444	0.00338347	0.00756002	0.000565024	0.00186014	0.00293471	0.00724528
k__Bacteria;p__Bacteroidetes;c__Flavobacteriia;o__Flavobacteriales;f__[Weeksellaceae];g__Chryseobacterium	0.00166824	0.000722671	0.000178866	8.47648e-05	0.00143006	0.00353974	0.00125423	0.000336871	6.24299e-05	4.10864e-05	0.00313856	0.0015955	0.022477	0.011676	0.00384034	0.00296998
k__Bacteria;p__Bacteroidetes;c__Bacteroidia;o__Bacteroidales;f__[Paraprevotellaceae];g__YRC22	0.00108528	0.000390372	0.000533641	0.000253063	2.11544e-05	0.000129228	0.000549138	0.00214242	0.00445423	0.00829149	0.00115942	0.00248453	0.000327176	0.000259956	0.00136121	0.00127362
k__Bacteria;p__Bacteroidetes;c__Bacteroidia;o__Bacteroidales;f__BS11;g__	0.000754181	0.000307538	9.1382e-05	0	5.10647e-05	0.0002369	0.00094716	0.00148904	0.00165894	0.00391995	0.00039139	0.00120252	9.6328e-05	0.000187516	0.000731081	0.000839739
k__Bacteria;p__Bacteroidetes;c__Bacteroidia;o__Bacteroidales;f__[Paraprevotellaceae];g__CF231	0.000704772	0.00038458	0.000145555	8.21263e-05	0.00176844	0.00333509	0.00390245	0.00308425	0.00426356	0.00669497	0.000573547	0.0022713	0.000164519	0.000424916	0.000710048	0.0015272
k__Bacteria;p__Bacteroidetes;c__Bacteroidia;o__Bacteroidales;f__Porphyromonadaceae;g__Paludibacter	0.000523146	0.00021115	5.23247e-05	0	0	0.000112504	0.000313075	0.000531914	0.000823157	0.00399847	0.000599834	0.00123151	4.8863e-05	0.000167448	0.000708521	0.00124282
k__Bacteria;p__Bacteroidetes;c__Bacteroidia;o__Bacteroidales;f__p-2534-18B5;g__	0.000516591	0	0	0	0.000746086	0.00203349	0.00297433	0.00285315	0.00326622	0.00462142	0.000477581	0.00159756	0.000235176	0.000353288	0.000330551	0.00097764
k__Bacteria;p__Bacteroidetes;c__Bacteroidia;o__Bacteroidales;f__[Paraprevotellaceae];g__	0.000130236	9.19959e-05	5.57085e-05	0	0.00417706	0.00519785	0.00628108	0.00525345	0.00464554	0.00377835	0.000408607	0.00224039	4.09827e-05	0.000337988	0.000837225	0.00120376
k__Bacteria;p__Bacteroidetes;c__Bacteroidia;o__Bacteroidales;f__[Odoribacteraceae];g__Butyricimonas	0	0	0.00268363	0.00507705	0.00470033	0.00450708	0.00424465	0.0029546	0.0018042	0.000689983	0.000214668	0.00106446	0.000322499	0.000532607	0.000410014	0.00108574
k__Bacteria;p__Bacteroidetes;c__Bacteroidia;o__Bacteroidales;f__[Odoribacteraceae];g__Odoribacter	0	3.68593e-05	0.00208104	0.00266308	0.00236287	0.00380418	0.00503515	0.00344205	0.00172817	0.000118516	5.83623e-05	0.000490221	0	6.59427e-05	0.000255562	0.000500655
k__Bacteria;p__Actinobacteria;c__Actinobacteria;o__Actinomycetales;f__Micrococcaceae;g__	0.0112375	0.00988099	0.0053219	0.00555431	0.00462827	0.00490259	0.00297321	0.00202965	0.000621704	0.000554465	0.0128422	0.00580222	0.0117333	0.011231	0.0123919	0.00987001
k__Bacteria;p__Actinobacteria;c__Actinobacteria;o__Actinomycetales;f__Corynebacteriaceae;g__Corynebacterium	0.0245444	0.0156376	0.00402821	0.00439026	0.00919623	0.010224	0.00699987	0.00369873	0.00123014	0.00107435	0.0340757	0.0114155	0.0222273	0.0272068	0.0347968	0.0276189
k__Bacteria;p__Actinobacteria;c__Actinobacteria;o__Bifidobacteriales;f__Bifidobacteriaceae;g__Bifidobacterium	0.0061574	0.00748755	0.0105684	0.0131395	0.0100498	0.00585144	0.00356573	0.00302568	0.00128203	0.00336874	0.00455261	0.00538107	0.00635466	0.010296	0.00594416	0.00755392
k__Bacteria;p__Actinobacteria;c__Actinobacteria;o__Actinomycetales;f__Nocardiaceae;g__Rhodococcus	0.00383568	0.00401458	0.00306103	0.00213806	0.00175747	0.000794521	0.000344267	0.000647635	0.000252998	0.000416637	0.000410023	0.00280986	0.00514659	0.00479116	0.000324641	0.00125894
k__Bacteria;p__Actinobacteria;c__Coriobacteriia;o__Coriobacteriales;f__Coriobacteriaceae;g__	0.00324768	0.000980599	0.00186551	0.00273417	0.00529028	0.00515901	0.00496245	0.0070705	0.00875455	0.0107831	0.00506671	0.00265054	0.00164705	0.00218096	0.00704571	0.00388067
k__Bacteria;p__Actinobacteria;c__Actinobacteria;o__Actinomycetales;f__Micrococcaceae;g__Micrococcus	0.00298071	0.00229363	0.00106467	0.00039135	0.000712113	0.000641328	0.000442794	0.000271901	5.57536e-05	0.000102516	0.00301373	0.0020837	0.00293334	0.00404732	0.00325589	0.00270769
k__Bacteria;p__Actinobacteria;c__Actinobacteria;o__Actinomycetales;f__Intrasporangiaceae;NA	0.00255205	0.00215037	0.00100348	0.000532989	0.000744595	0.000843082	0.00127615	0.000967006	0.000229317	8.78434e-05	0.000641245	0.00284966	0.00224767	0.00259576	0.000939806	0.00210583
k__Bacteria;p__Actinobacteria;c__Actinobacteria;o__Actinomycetales;f__Micrococcaceae;g__Arthrobacter	0.00246249	0.00163781	0.000847288	0.00101878	0.00137721	0.00177537	0.00049538	0.000157107	2.46524e-05	2.7455e-05	0.00200709	0.00133195	0.00464348	0.00557564	0.00252361	0.00170439
k__Bacteria;p__Actinobacteria;c__Actinobacteria;o__Actinomycetales;f__Micrococcaceae;g__Kocuria	0.00229181	0.00168618	0.000536433	0.000236862	0.000886551	0.00168829	0.000832599	0.000210677	3.33447e-05	3.06089e-05	0.00305191	0.00111319	0.00290915	0.00377837	0.00384269	0.00189109
k__Bacteria;p__Actinobacteria;c__Rubrobacteria;o__Rubrobacterales;f__Rubrobacteraceae;g__Rubrobacter	0.0022601	0.00189408	0.000853359	0.000166573	0.000206757	6.4484e-05	0.00018904	0.000135853	7.7523e-05	2.74856e-05	0.00105433	0.00284045	0.00170421	0.00310547	0.000255778	0.0022557
k__Bacteria;p__Actinobacteria;c__Actinobacteria;o__Actinomycetales;f__Dermabacteraceae;g__Brachybacterium	0.00207004	0.000739609	0.000280444	0.000155126	0.00053352	0.000939201	0.000487652	0.000340129	9.09157e-05	8.72927e-06	0.00425416	0.00130888	0.00559987	0.00632076	0.00622011	0.00323856
k__Bacteria;p__Actinobacteria;c__Actinobacteria;o__Actinomycetales;f__Actinomycetaceae;g__Actinomyces	0.00192446	0.00221578	0.00525165	0.00778899	0.00536888	0.00364993	0.00199792	0.0023589	0.000843188	0.000658785	0.00253342	0.00331	0.00156278	0.00237639	0.00237165	0.00219346
k__Bacteria;p__Actinobacteria;c__Actinobacteria;o__Actinomycetales;f__Propionibacteriaceae;g__Propionibacterium	0.00159513	0.000659725	0.000248665	0.000105636	0.00024626	0.000141046	3.47758e-05	0.000170633	6.66987e-05	8.57414e-05	0.00112231	0.00162622	0.00208962	0.00365699	0.000186146	0.00249203
k__Bacteria;p__Actinobacteria;c__Coriobacteriia;o__Coriobacteriales;f__Coriobacteriaceae;g__Collinsella	0.00151207	0.00276781	0.00758765	0.00917359	0.00770942	0.0063443	0.00515723	0.0050729	0.0050902	0.00241921	0.00222519	0.00185347	0.00331184	0.00316839	0.00433923	0.00219862
k__Bacteria;p__Actinobacteria;c__Actinobacteria;o__Actinomycetales;f__Micrococcaceae;g__Rothia	0.00126844	0.000579998	6.02309e-05	7.68789e-05	0.00119998	0.0018123	0.00128003	0.000211719	1.25726e-05	4.00646e-06	0.00328935	5.74845e-05	0.000726058	0.00107095	0.00309197	0.00174064
k__Bacteria;p__Actinobacteria;c__Actinobacteria;o__Actinomycetales;f__Mycobacteriaceae;g__Mycobacterium	0.00121113	0.000551048	0.000146208	0.000148663	4.71633e-05	0.000110334	0.000392145	0.000372658	8.48812e-05	9.12014e-05	0.000252052	0.00170325	0.00745704	0.005002	0.000271052	0.00106567
k__Bacteria;p__Actinobacteria;c__Actinobacteria;o__Actinomycetales;f__Microbacteriaceae;g__Microbacterium	0.00104382	0.000688341	0.000104258	0.000124871	0.000847957	0.00165275	0.000541839	0.000126902	3.8836e-05	3.74294e-05	0.000562661	0.000619018	0.0120184	0.00756293	0.00114268	0.000831056
k__Bacteria;p__Actinobacteria;c__Actinobacteria;o__Actinomycetales;f__Micrococcaceae;g__Microbispora	0.000790647	0.000230476	0.000214781	0.000176648	0.000164029	0.000152277	0.000155813	0.00017713	0.000149597	1.49087e-05	0.00200456	0.00077648	0.000926125	0.00175355	0.00274131	0.00115904
k__Bacteria;p__Actinobacteria;c__Actinobacteria;o__Actinomycetales;f__Actinomycetaceae;g__Trueperella	0.00059736	0.000409235	0.00130422	0.00328696	0.00319184	0.0028083	0.00237725	0.001654	0.00106916	7.91871e-05	0.00207059	0.00160226	0.000347644	0.000282603	0.00138588	0.00136524
k__Bacteria;p__Actinobacteria;c__Actinobacteria;o__Actinomycetales;f__Actinomycetaceae;g__Arcanobacterium	0.000342279	0.000478734	0.00179254	0.00254111	0.000967443	0.000485735	0.000114702	9.45638e-05	3.83876e-06	1.36864e-05	0.00310586	3.79473e-05	0.000858133	0.000405112	0.00130515	0.00177143
k__Bacteria;p__Actinobacteria;c__Actinobacteria;o__Actinomycetales;f__;g__	0.000256992	0.000122919	3.24795e-05	0	0	0	2.65845e-05	7.18775e-06	1.51246e-05	0	0.000359007	0.000495721	0.0189308	0.011975	6.95502e-05	0.000297432
k__Bacteria;p__Actinobacteria;c__Coriobacteriia;o__Coriobacteriales;f__Coriobacteriaceae;g__Adlercreutzia	0.000256177	0.000838118	0.00487984	0.00556151	0.00340061	0.00205688	0.000921178	0.00107889	0.000276516	0.00036558	0.000936521	0.00294906	0.000204462	0.000120141	0.00103723	0.000738525
k__Bacteria;p__Actinobacteria;c__Actinobacteria;o__Actinomycetales;f__ACK-M1;g__	0.000228433	0.000100829	4.14373e-05	0.000101127	0	8.91953e-06	0	0	0	3.83226e-06	0.000103997	3.69641e-05	0.0240361	0.016082	0.000145518	0.000437874
k__Bacteria;p__Actinobacteria;c__Actinobacteria;o__Bifidobacteriales;f__Bifidobacteriaceae;NA	0.000126791	3.4067e-05	0	0	0.000625524	0.00220208	0.000439496	0.000286819	0.000339264	0	0.000125361	0.000430707	0.00148765	0.00115571	3.14093e-05	0.000278311
k__Bacteria;p__Actinobacteria;c__Actinobacteria;o__Actinomycetales;f__Dermacoccaceae;g__Dermacoccus	0.000103228	3.25631e-05	0	9.11446e-05	0.000817878	0.00129424	0.000292315	8.16295e-05	9.57762e-06	0	0.0012854	8.0855e-05	0.000607735	0.000516884	0.00265012	0.000473696
k__Bacteria;p__Actinobacteria;c__Actinobacteria;o__Actinomycetales;f__Nakamurellaceae;g__	3.37187e-05	3.61417e-05	0	0	0	0	1.23939e-05	0	0	0	0	0.000209769	0.00490197	0.00285913	1.08164e-05	0.000136886
k__Bacteria;p__Fusobacteria;c__Fusobacteriia;o__Fusobacteriales;f__Fusobacteriaceae;g__Fusobacterium	0.0144936	0.0157991	0.0361294	0.0297241	0.0205271	0.0138368	0.0226061	0.0168817	0.005108	0.00222333	0.0151871	0.0161626	0.00285893	0.00586873	0.00806556	0.0160167
k__Bacteria;p__Fusobacteria;c__Fusobacteriia;o__Fusobacteriales;f__Leptotrichiaceae;g__	4.93384e-05	4.03999e-05	0.000131025	6.01853e-05	0	0	0	0	0	0	0.00298048	0.000142166	0	0	0.00024782	0.00254615
k__Bacteria;p__Fusobacteria;c__Fusobacteriia;o__Fusobacteriales;f__Leptotrichiaceae;g__Leptotrichia	0.00024783	1.98756e-05	0.000346979	0	3.78282e-05	9.42226e-06	1.0926e-05	0	0	0	0.00655369	0.000125655	0.000249763	0.000209679	0.000504164	0.00542323
k__Bacteria;p__Spirochaetes;c__Spirochaetes;o__Spirochaetales;f__Spirochaetaceae;g__Treponema	0.00226351	0.000315398	0.000177031	3.39912e-05	0.00140122	0.00316793	0.00372897	0.00888253	0.0145299	0.0447716	0.00319826	0.00985734	0.00147551	0.00247623	0.00467625	0.00641232
k__Bacteria;p__Spirochaetes;c__Spirochaetes;o__Sphaerochaetales;f__Sphaerochaetaceae;g__Sphaerochaeta	0.000140561	0	3.73292e-05	0	0.000365341	0.0013162	0.00139517	0.00132536	0.00201356	0.00284023	0.000357791	0.000350201	0	0.000187602	0.000499391	0.00092612
k__Bacteria;p__Cyanobacteria;c__Chloroplast;o__Streptophyta;f__;g__	0.00628726	0.00211564	0.000469915	0.000106404	0.000418386	0.000703421	0.000219362	0.000239487	0.000505713	0.000148312	0.00748066	0.00321253	0.00442879	0.00520913	0.00723139	0.00423855
k__Bacteria;p__Cyanobacteria;c__Chloroplast;o__Stramenopiles;f__;g__	0	0	2.93202e-05	0	0	0	0	0	0	0	0.00020502	0	0.0243988	0.0136642	3.05726e-05	1.35633e-05
k__Bacteria;p__Planctomycetes;c__Planctomycetia;o__Pirellulales;f__Pirellulaceae;g__	5.04835e-05	0	0	0	0	0	0	0	0	0	5.82319e-05	1.49644e-05	0.00675598	0.00350807	8.81986e-06	0
k__Bacteria;p__Planctomycetes;c__Planctomycetia;o__Gemmatales;f__Gemmataceae;g__Gemmata	0	0	0	0	0	0	0	0	0	0	1.23046e-05	0	0.00604645	0.00357091	9.75881e-06	7.27179e-06
k__Bacteria;p__Tenericutes;c__Mollicutes;o__RF39;f__;g__	0.00869331	0.00343502	0.000557173	0.000283217	0.00197827	0.00538197	0.00701849	0.0181837	0.0355961	0.0620056	0.0171933	0.0204372	0.004164	0.00428626	0.0154433	0.0171927
k__Archaea;p__Euryarchaeota;c__Methanobacteria;o__Methanobacteriales;f__Methanobacteriaceae;g__Methanobrevibacter	0.00190943	0.000319597	0	0	0.000916517	0.00303064	0.00208048	0.0029351	0.00459623	0.00681731	0.00485065	0.00131727	0.00063465	0.00124491	0.00777064	0.00249555
k__Bacteria;p__Verrucomicrobia;c__Verrucomicrobiae;o__Verrucomicrobiales;f__Verrucomicrobiaceae;g__Akkermansia	0.00025908	0.000117753	0.00189299	0.00266392	0.00378551	0.00320604	0.00218733	0.00187175	0.000471518	9.68422e-05	0.000847472	0.000887963	0.00169586	0.000553336	0.000913866	0.000935064
k__Bacteria;p__[Thermi];c__Deinococci;o__Deinococcales;f__Deinococcaceae;g__Deinococcus	0.000107975	8.16749e-05	0	0	0	0	3.60096e-05	2.28281e-05	0	4.22284e-06	0.000113862	2.77322e-05	0.0047029	0.00253076	0.000283839	9.3319e-05
k__Bacteria;p__WPS-2;c__;o__;f__;g__	7.80009e-05	0	0	0	0.000315456	0.00117348	0.000636082	0.00153457	0.00281419	0.000827872	0.000241158	0.000186048	0.00010393	0.000260009	0.000417209	0.000234892
k__Bacteria;p__Synergistetes;c__Synergistia;o__Synergistales;f__Dethiosulfovibrionaceae;g__Pyramidobacter	0	0	0	0	0.000420812	0.00149948	0.00543727	0.00599073	0.00254478	5.50859e-05	8.23707e-06	0.00106549	7.81143e-05	0.000159534	0.000178268	0.000514289
k__Archaea;p__Crenarchaeota;c__Thaumarchaeota;o__Cenarchaeales;f__SAGMA-X;g__	4.91036e-05	0	0	0	0	0	0	0	0	0	1.35699e-05	8.79571e-05	0.00533768	0.00338887	1.10943e-05	5.35402e-06
