# Supplementary material for: Selective Maternal Seeding and Rearing Environment From Birth to Weaning Shape the Developing Piglet Gut Microbiome
Source: Front Microbiol. 2022 Apr 25;13:795101. doi: 10.3389/fmicb.2022.795101 (PMC9083071; doi:10.3389/fmicb.2022.795101)
Supplement: Supplementary Table 7 — The relative abundance of the predicted functions across different types of samples. [file Table_7.XLSX]

## Sheet: Sheet1
Table S7. The relative abundance about the predicted funtions across different tpyes of samples.
#OTU ID	average	Day0	Day1	Day3	Day5	Day7	Day14	Day21	Day24	Day28	Air	Slatted Floor	Milk	Sow feces	Breast Skin	Vagina	Water
Transporters	6.87911	6.55858	6.74325	6.54241	7.13704	7.26803	6.8143	6.57703	7.00802	7.26332	5.96045	6.67855	6.20522	6.85443	5.74679	6.42784	5.70591
General function prediction only	3.58345	3.5909	3.59277	3.60377	3.60457	3.60154	3.54579	3.56602	3.55328	3.5924	3.53271	3.62836	3.50707	3.50464	3.52956	3.6066	3.5427
ABC transporters	3.54886	3.73512	3.79105	3.40556	3.46363	3.50818	3.62043	3.45975	3.4592	3.49682	3.57282	3.45731	3.45696	3.36468	3.14052	3.73233	3.48316
DNA repair and recombination proteins	2.6826	2.46181	2.55492	2.6545	2.68756	2.70805	2.60018	2.72696	2.85114	2.89833	2.28276	2.9283	2.79862	2.9533	2.96147	2.45854	2.2772
Purine metabolism	2.15402	2.03089	2.08356	2.16468	2.1754	2.18423	2.10205	2.17352	2.23285	2.23902	1.87581	2.42176	2.25055	2.23047	2.39972	2.01654	1.86409
Ribosome	2.06373	1.67165	1.75682	1.96463	2.04504	2.11419	2.0025	2.1253	2.38547	2.50802	1.70148	2.34713	2.30783	2.64533	2.45967	1.85106	1.68911
Transcription factors	1.82129	1.95731	2.04908	1.77313	1.85876	1.82595	1.74455	1.72681	1.69131	1.76473	1.62447	1.70108	1.62443	1.64237	1.55369	1.74521	1.3604
Two-component system	1.79097	2.3288	2.14053	1.71236	1.59678	1.57447	1.89819	1.88459	1.56176	1.42127	2.14932	1.52731	1.55893	1.57038	1.43043	2.14669	2.01704
Peptidases	1.75526	1.57091	1.71076	1.76684	1.79216	1.79119	1.67905	1.74997	1.83985	1.89665	1.53696	1.69658	1.64294	1.84217	1.62464	1.59331	1.44175
Pyrimidine metabolism	1.69218	1.44241	1.53727	1.67813	1.72848	1.74778	1.63307	1.71263	1.85102	1.89885	1.31695	1.82058	1.74759	1.96675	1.8473	1.47358	1.2852
Secretion system	1.66255	2.34238	2.23705	1.63398	1.40201	1.34113	1.67585	1.7897	1.34625	1.19458	1.66941	1.28622	1.5362	1.32654	1.37875	1.85386	1.58388
Function unknown	1.59393	2.00278	1.977	1.70935	1.51419	1.45101	1.53568	1.59563	1.33587	1.22383	1.6633	1.42906	1.67264	1.23799	1.60627	1.80915	1.54444
Chromosome	1.4872	1.40306	1.46338	1.47813	1.47153	1.46806	1.4453	1.5115	1.54604	1.5978	1.26486	1.41406	1.54304	1.58369	1.52507	1.34968	1.18709
Amino sugar and nucleotide sugar metabolism	1.38858	1.13202	1.23874	1.43594	1.53207	1.57122	1.31241	1.31878	1.47474	1.48129	0.945806	1.27866	1.16581	1.36875	1.10707	1.12057	0.928737
Other ion-coupled transporters	1.37668	1.51839	1.53156	1.52414	1.43821	1.40122	1.33201	1.34198	1.18308	1.11948	1.24022	1.49535	1.24494	1.02758	1.40979	1.35188	1.00669
Ribosome Biogenesis	1.36115	1.32811	1.37186	1.33368	1.30116	1.30147	1.29537	1.38804	1.42543	1.50519	1.0986	1.37466	1.4952	1.5168	1.53542	1.31548	1.01672
Amino acid related enzymes	1.3223	1.18264	1.20202	1.28925	1.30673	1.32833	1.29732	1.34518	1.43931	1.50987	1.21236	1.43426	1.44186	1.5277	1.52913	1.24597	1.18233
Methane metabolism	1.15837	0.96039	0.999712	1.13956	1.21134	1.21099	1.14895	1.13689	1.26642	1.35107	0.98742	1.1427	1.0605	1.3923	1.07511	0.994829	1.07335
DNA replication proteins	1.13134	0.970929	1.04344	1.1425	1.16658	1.16363	1.08471	1.13283	1.21011	1.26736	0.837355	1.14442	1.17075	1.32535	1.21939	0.973562	0.809456
Glycolysis / Gluconeogenesis	1.11367	0.995767	0.999844	1.09421	1.16075	1.21628	1.09648	1.10356	1.18001	1.1761	1.05764	1.26605	1.09907	1.1329	1.15367	0.980581	1.08934
Bacterial motility proteins	1.10194	1.53551	1.38278	0.866853	0.784911	0.803686	1.24342	1.22914	1.01984	1.05131	1.50624	0.720283	0.974878	1.50224	0.761679	1.44939	1.36737
Arginine and proline metabolism	1.08586	1.03558	0.971438	1.0915	1.13643	1.1031	1.07867	1.04339	1.11868	1.19391	1.21199	1.15983	1.08751	1.14315	1.105	1.24428	1.22259
Oxidative phosphorylation	1.07642	1.05694	0.992496	1.08129	1.09477	1.08014	1.10888	1.09541	1.09754	1.08029	1.25293	1.07181	1.1866	1.09792	1.21731	1.11733	1.29982
Pyruvate metabolism	1.0485	1.02637	0.994001	1.05178	1.06075	1.07628	1.0706	1.04085	1.05679	1.05907	1.15691	1.22706	1.15679	1.06224	1.22236	1.04041	1.15366
Aminoacyl-tRNA biosynthesis	1.02704	0.831106	0.845205	0.94536	0.999281	1.05627	1.01638	1.06472	1.20721	1.27786	0.936554	1.21513	1.18053	1.31783	1.26679	0.952472	0.918038
Others	1.0002	1.02237	1.00683	1.05192	1.08808	1.05586	0.938468	0.952496	0.942443	0.943319	1.0321	1.10779	0.920266	0.844941	0.94138	0.987659	1.11318
Chaperones and folding catalysts	0.980595	0.981266	0.990714	1.03466	0.981768	0.959771	0.96533	0.998772	0.961671	0.951408	0.875533	0.866934	1.03171	0.955507	1.01164	0.96392	0.878662
Alanine, aspartate and glutamate metabolism	0.973064	0.860099	0.888369	1.0084	1.02335	1.01824	0.955766	0.96716	1.0044	1.0318	0.877872	0.971454	0.939271	0.98886	0.979661	0.881918	0.884887
Fructose and mannose metabolism	0.956458	0.742109	0.81611	1.01051	1.13469	1.14933	0.902934	0.858979	0.995167	0.998291	0.543218	0.839314	0.704368	0.863882	0.662847	0.678501	0.557585
Carbon fixation pathways in prokaryotes	0.956193	0.952537	0.942408	0.962495	0.917207	0.936809	0.987251	0.999664	0.980506	0.926861	1.02402	0.985249	1.03082	1.00379	1.05187	0.956462	0.999337
Energy metabolism	0.904279	0.920483	0.972938	0.932457	0.888883	0.851849	0.907122	0.922136	0.881818	0.860821	0.823306	0.709616	0.811378	0.943896	0.791678	0.894202	0.82994
Translation proteins	0.879414	0.857883	0.90872	0.876099	0.861811	0.844974	0.847829	0.881122	0.902228	0.93406	0.745792	0.875111	0.956318	0.969356	0.988253	0.846603	0.696007
Cysteine and methionine metabolism	0.874576	0.809754	0.853512	0.876737	0.879877	0.880318	0.850134	0.862246	0.911745	0.946863	0.837644	0.924199	0.890452	0.94546	0.932022	0.823974	0.77467
Starch and sucrose metabolism	0.868041	0.610595	0.67945	0.911663	1.01315	1.0451	0.798396	0.794543	0.937457	1.02201	0.594217	0.758438	0.635621	0.910226	0.600348	0.6227	0.574526
Pentose phosphate pathway	0.865391	0.745908	0.793535	0.894242	0.949219	0.968028	0.840428	0.812556	0.88471	0.899894	0.649775	0.797656	0.71885	0.849171	0.696926	0.709812	0.65927
Homologous recombination	0.856395	0.751221	0.804683	0.849916	0.849017	0.858708	0.817301	0.8738	0.938005	0.964902	0.64821	0.89406	0.912932	1.01118	0.957713	0.764825	0.633852
Replication, recombination and repair proteins	0.840391	0.901357	0.935203	0.842554	0.811388	0.787363	0.781183	0.858545	0.803939	0.841986	0.652446	0.784837	0.808854	0.804817	0.769689	0.683168	0.686089
Transcription machinery	0.830553	0.639701	0.656194	0.83718	0.88573	0.902235	0.837142	0.820825	0.915335	0.980634	0.816205	0.767218	0.798769	1.05348	0.792635	0.80369	0.774616
Glycine, serine and threonine metabolism	0.792865	0.821905	0.777868	0.789092	0.780072	0.778915	0.814923	0.80681	0.792216	0.773982	0.862424	0.902123	0.87299	0.78448	0.956012	0.883728	0.880323
Porphyrin and chlorophyll metabolism	0.791355	0.721212	0.782232	0.821406	0.81835	0.754984	0.771361	0.745788	0.779651	0.927206	0.899881	0.861584	0.796676	0.806156	0.803789	0.894735	0.990724
Nitrogen metabolism	0.767345	0.8184	0.814438	0.825685	0.774612	0.743305	0.762164	0.769903	0.707534	0.690063	0.728034	0.683996	0.731357	0.677699	0.724448	0.79603	0.73959
Mismatch repair	0.758598	0.641837	0.698534	0.762022	0.777823	0.78155	0.728036	0.76186	0.823543	0.852172	0.584333	0.774918	0.760073	0.884374	0.766488	0.673221	0.568028
Phosphotransferase system (PTS)	0.755067	0.818969	0.959194	0.758963	0.824682	0.814777	0.62034	0.671186	0.682923	0.644574	0.240161	0.714687	0.594008	0.376816	0.515371	0.484974	0.176356
Peptidoglycan biosynthesis	0.751901	0.684664	0.701864	0.722678	0.743244	0.750925	0.729668	0.771226	0.819571	0.843264	0.623175	0.828633	0.828739	0.817896	0.869584	0.697731	0.568556
Lysine biosynthesis	0.741081	0.617251	0.647322	0.726187	0.766554	0.772295	0.71787	0.740739	0.811797	0.869712	0.590759	0.723978	0.696089	0.755592	0.716064	0.624489	0.572581
Butanoate metabolism	0.729174	0.868096	0.795907	0.685378	0.657014	0.670186	0.82388	0.766969	0.693098	0.602037	1.08083	0.88157	0.854238	0.645646	0.925123	0.882949	1.16222
Galactose metabolism	0.719617	0.492635	0.576833	0.808918	0.897056	0.882133	0.654376	0.637978	0.747831	0.778797	0.364936	0.574488	0.50033	0.677522	0.453332	0.446428	0.355999
Phenylalanine, tyrosine and tryptophan biosynthesis	0.712908	0.634601	0.63962	0.71181	0.704002	0.686708	0.716258	0.704272	0.762477	0.856424	0.659864	0.674989	0.727058	0.862546	0.749261	0.654282	0.654282
Bacterial secretion system	0.709403	0.911652	0.870515	0.73703	0.649342	0.616834	0.708251	0.75394	0.607401	0.529661	0.679588	0.58603	0.673611	0.570844	0.62141	0.777749	0.685505
Protein folding and associated processing	0.654283	0.732985	0.709728	0.679102	0.638132	0.618835	0.665689	0.660272	0.602742	0.581062	0.689681	0.679969	0.68096	0.588533	0.712231	0.712685	0.75785
Valine, leucine and isoleucine biosynthesis	0.651818	0.623167	0.62379	0.630674	0.636053	0.635043	0.661355	0.643109	0.67607	0.737105	0.682507	0.743358	0.752644	0.76476	0.822924	0.64365	0.698669
Membrane and intracellular structural molecules	0.630915	0.777096	0.763495	0.74171	0.611567	0.578947	0.643959	0.650365	0.512318	0.398781	0.589303	0.369512	0.610102	0.439608	0.511086	0.690599	0.583373
DNA replication	0.619237	0.537179	0.572702	0.62136	0.63269	0.632616	0.594479	0.626562	0.668489	0.687058	0.484753	0.670063	0.645245	0.723899	0.685887	0.546793	0.46775
Citrate cycle (TCA cycle)	0.60294	0.630854	0.596684	0.625888	0.575543	0.595182	0.64853	0.646792	0.601921	0.50507	0.734908	0.735007	0.701145	0.606299	0.784034	0.61054	0.749629
Carbon fixation in photosynthetic organisms	0.601043	0.494856	0.529809	0.618773	0.637069	0.651702	0.594843	0.592162	0.639812	0.650356	0.447518	0.524614	0.527638	0.643524	0.513328	0.483719	0.480697
Propanoate metabolism	0.596089	0.726715	0.63562	0.549291	0.524674	0.545167	0.68175	0.630794	0.565275	0.505514	1.04006	0.764756	0.758932	0.529675	0.784274	0.817092	1.09508
Lipid biosynthesis proteins	0.585675	0.616382	0.564362	0.574511	0.565547	0.576712	0.624962	0.603299	0.584911	0.560393	0.794452	0.627641	0.673848	0.601641	0.675438	0.715617	0.827987
Glyoxylate and dicarboxylate metabolism	0.580924	0.65989	0.625902	0.58361	0.554948	0.539919	0.635994	0.605052	0.536894	0.48611	0.754223	0.537858	0.561112	0.457742	0.524143	0.645827	0.817818
Glycerophospholipid metabolism	0.566964	0.567333	0.591035	0.562007	0.555869	0.555764	0.549149	0.573512	0.562813	0.585197	0.500767	0.551713	0.551504	0.542189	0.546755	0.568101	0.470131
Pantothenate and CoA biosynthesis	0.566143	0.523179	0.538278	0.547573	0.551717	0.557693	0.566779	0.565077	0.599187	0.645801	0.517319	0.618379	0.600557	0.637981	0.649897	0.512707	0.540185
Protein export	0.551668	0.480774	0.505699	0.554188	0.55741	0.566533	0.543374	0.551371	0.597547	0.608119	0.492932	0.616991	0.612027	0.645045	0.656087	0.497667	0.483341
One carbon pool by folate	0.551229	0.458628	0.472692	0.550547	0.566411	0.568603	0.544161	0.559682	0.608321	0.632017	0.441712	0.554186	0.545819	0.663386	0.559996	0.513926	0.435747
Histidine metabolism	0.55052	0.496225	0.50152	0.540556	0.543498	0.543488	0.558254	0.548676	0.590177	0.632291	0.604829	0.593187	0.58008	0.600979	0.649753	0.550425	0.587334
Signal transduction mechanisms	0.524677	0.583201	0.608603	0.506787	0.494553	0.48736	0.500553	0.544847	0.495438	0.500746	0.461789	0.476092	0.472973	0.453292	0.443317	0.48275	0.448749
Terpenoid backbone biosynthesis	0.507505	0.421705	0.425212	0.472946	0.49776	0.523763	0.512545	0.526998	0.586988	0.599628	0.509398	0.620688	0.565801	0.599658	0.625551	0.48532	0.524465
Translation factors	0.487876	0.40861	0.438042	0.475377	0.481385	0.491265	0.474141	0.504776	0.548446	0.568845	0.373412	0.495834	0.506294	0.596605	0.514657	0.426507	0.386681
Pentose and glucuronate interconversions	0.483483	0.353936	0.383362	0.573554	0.630942	0.593389	0.469945	0.40425	0.473873	0.468094	0.370495	0.418753	0.39484	0.473123	0.369286	0.368909	0.380844
Sporulation	0.482576	0.205657	0.34413	0.391347	0.541264	0.53081	0.448274	0.409218	0.609436	0.86305	0.50516	0.425167	0.322891	0.830439	0.316269	0.294728	0.109944
Flagellar assembly	0.47881	0.662949	0.62742	0.398712	0.357486	0.342938	0.52044	0.536919	0.4266	0.43583	0.580334	0.248645	0.331126	0.665273	0.216365	0.52866	0.477117
Fatty acid biosynthesis	0.467221	0.482268	0.466691	0.474917	0.468858	0.467052	0.474407	0.460057	0.453456	0.457279	0.54694	0.500743	0.546241	0.458495	0.537334	0.529197	0.521608
Lipopolysaccharide biosynthesis proteins	0.465855	0.650544	0.663391	0.590956	0.44092	0.393086	0.442612	0.487528	0.322223	0.201433	0.347031	0.161083	0.394691	0.248296	0.302284	0.510332	0.322001
Cell cycle - Caulobacter	0.449864	0.375855	0.380775	0.437776	0.46303	0.469567	0.448411	0.455301	0.500499	0.517558	0.429334	0.460611	0.493387	0.539	0.47927	0.446271	0.440788
Thiamine metabolism	0.446829	0.37982	0.399517	0.437798	0.450945	0.448372	0.432056	0.447454	0.486497	0.539002	0.384596	0.475321	0.433463	0.502815	0.456747	0.37281	0.363185
Pores ion channels	0.443135	0.615666	0.592671	0.537266	0.426004	0.390519	0.448891	0.441364	0.312817	0.223021	0.460286	0.262219	0.437645	0.255556	0.363268	0.56275	0.482232
Bacterial chemotaxis	0.440055	0.505863	0.449993	0.345796	0.36595	0.378193	0.487386	0.45008	0.456529	0.520701	0.56	0.308991	0.387613	0.718567	0.285427	0.603346	0.490985
Nicotinate and nicotinamide metabolism	0.436077	0.450198	0.462447	0.435709	0.424607	0.417079	0.428105	0.446991	0.42956	0.429993	0.396361	0.436068	0.42854	0.432839	0.461801	0.399184	0.39877
RNA degradation	0.431093	0.393484	0.396673	0.448798	0.446312	0.441092	0.425194	0.430383	0.44378	0.454121	0.398834	0.466354	0.470735	0.471626	0.506622	0.40815	0.41335
Base excision repair	0.415981	0.386782	0.387896	0.397249	0.411394	0.425982	0.413702	0.420448	0.447968	0.452412	0.426811	0.523421	0.474035	0.447427	0.532421	0.415199	0.447311
Glycerolipid metabolism	0.391638	0.342854	0.352629	0.39767	0.44136	0.42835	0.379312	0.360679	0.400338	0.421544	0.34768	0.428782	0.364209	0.398734	0.370973	0.375424	0.3465
Tyrosine metabolism	0.389649	0.472428	0.437929	0.386379	0.369678	0.373812	0.403654	0.397904	0.349159	0.315897	0.499514	0.445635	0.400351	0.294396	0.417329	0.452497	0.50274
Folate biosynthesis	0.383439	0.421434	0.415227	0.40413	0.37011	0.361793	0.378739	0.390576	0.359845	0.349098	0.442366	0.445351	0.461358	0.35022	0.498859	0.431553	0.427904
Glycosyltransferases	0.373835	0.433133	0.435803	0.40747	0.358408	0.354341	0.344793	0.386698	0.335554	0.308316	0.307072	0.329753	0.365107	0.292427	0.330841	0.385351	0.327985
Selenocompound metabolism	0.358274	0.335921	0.349237	0.360327	0.358735	0.358993	0.357589	0.363257	0.367111	0.373298	0.362332	0.402904	0.35745	0.351691	0.383035	0.326111	0.334673
Protein kinases	0.353734	0.449655	0.402184	0.340513	0.334022	0.324787	0.370767	0.360405	0.304297	0.296976	0.473851	0.349234	0.318443	0.292599	0.31195	0.407076	0.437886
Fatty acid metabolism	0.351009	0.523778	0.429464	0.311839	0.276798	0.280621	0.442057	0.391311	0.293198	0.210014	0.834115	0.449518	0.484502	0.220337	0.489642	0.575525	0.960086
Nucleotide excision repair	0.341165	0.264195	0.278514	0.327198	0.350252	0.365203	0.337983	0.347214	0.39238	0.407547	0.325112	0.38949	0.350856	0.426147	0.373248	0.314395	0.314829
Photosynthesis proteins	0.332488	0.280478	0.280786	0.310136	0.323251	0.342693	0.326113	0.330731	0.369102	0.429103	0.361825	0.412438	0.381377	0.361432	0.407018	0.294553	0.53968
Photosynthesis	0.321592	0.259023	0.262671	0.298052	0.313028	0.335658	0.31435	0.320124	0.364464	0.426961	0.319972	0.389356	0.357137	0.358677	0.380927	0.280581	0.457528
Valine, leucine and isoleucine degradation	0.320507	0.488156	0.345914	0.266258	0.243749	0.25769	0.440466	0.361847	0.289176	0.191305	0.973424	0.528288	0.550457	0.207547	0.575363	0.682772	1.05676
Sulfur relay system	0.314844	0.406762	0.420308	0.342775	0.297376	0.272803	0.286737	0.303753	0.248831	0.254255	0.338932	0.360653	0.371665	0.22779	0.414085	0.377497	0.349002
Lipopolysaccharide biosynthesis	0.30787	0.416176	0.432544	0.40341	0.282226	0.255472	0.303258	0.334335	0.222436	0.120975	0.246649	0.0862787	0.298378	0.152982	0.230275	0.324641	0.250327
Other transporters	0.294881	0.331575	0.353751	0.321766	0.303624	0.282965	0.277789	0.281233	0.253099	0.248129	0.207047	0.220333	0.241865	0.255286	0.228029	0.276819	0.212943
Drug metabolism - other enzymes	0.2942	0.23594	0.260014	0.297353	0.316409	0.323862	0.286571	0.287706	0.318175	0.321769	0.218306	0.330668	0.277907	0.33709	0.306773	0.248525	0.21296
Prenyltransferases	0.289727	0.25579	0.253673	0.278887	0.284679	0.302169	0.286508	0.306329	0.325059	0.314449	0.295968	0.3653	0.322148	0.313224	0.359846	0.269703	0.326262
C5-Branched dibasic acid metabolism	0.284802	0.277043	0.280717	0.287838	0.280945	0.275245	0.289459	0.280309	0.282247	0.309412	0.27997	0.298509	0.293696	0.310801	0.3138	0.26158	0.290011
Inorganic ion transport and metabolism	0.2803	0.387672	0.376591	0.312195	0.276495	0.25857	0.276976	0.272959	0.196829	0.164417	0.298134	0.224315	0.272563	0.156674	0.264859	0.306169	0.324674
Cytoskeleton proteins	0.279306	0.187133	0.201346	0.257384	0.294826	0.303632	0.270707	0.269422	0.337118	0.392184	0.233846	0.282358	0.271188	0.361022	0.284485	0.230175	0.229453
Glutathione metabolism	0.279213	0.406361	0.37065	0.29238	0.24637	0.230779	0.289956	0.292379	0.213475	0.170563	0.408586	0.309864	0.358836	0.161823	0.353455	0.401116	0.448992
Sulfur metabolism	0.270748	0.294341	0.279465	0.283259	0.267495	0.26791	0.271747	0.271601	0.251545	0.249373	0.323652	0.3242	0.311085	0.215174	0.353133	0.287962	0.308518
Benzoate degradation	0.266186	0.343377	0.251987	0.204578	0.213712	0.243421	0.358627	0.292707	0.272651	0.214618	0.68828	0.433954	0.3779	0.207277	0.406365	0.481255	0.750472
Streptomycin biosynthesis	0.265879	0.190024	0.177585	0.278337	0.297901	0.311573	0.26226	0.259873	0.305856	0.3095	0.220167	0.241211	0.229458	0.286952	0.213248	0.217069	0.274737
Ubiquinone and other terpenoid-quinone biosynthesis	0.257117	0.365198	0.347429	0.295373	0.24381	0.225112	0.255981	0.279633	0.183849	0.117672	0.309979	0.263054	0.297838	0.135942	0.30924	0.257254	0.354611
Cyanoamino acid metabolism	0.251683	0.186901	0.184358	0.262709	0.296346	0.300311	0.248824	0.233795	0.269526	0.28238	0.222259	0.196846	0.198	0.260739	0.177081	0.230594	0.222076
Tryptophan metabolism	0.243607	0.400907	0.307768	0.20155	0.177877	0.181428	0.312054	0.274748	0.201052	0.13508	0.6835	0.358124	0.385661	0.149101	0.410838	0.477673	0.751484
beta-Alanine metabolism	0.240984	0.334674	0.282428	0.218028	0.192834	0.186093	0.295752	0.266078	0.212528	0.180443	0.518541	0.276165	0.312691	0.16679	0.314223	0.369685	0.603799
Other glycan degradation	0.239184	0.0642085	0.0992348	0.348268	0.369692	0.349816	0.223738	0.196477	0.259135	0.242085	0.0655858	0.0814789	0.0805522	0.248283	0.0562604	0.0844459	0.0607412
Riboflavin metabolism	0.23476	0.272921	0.275811	0.235803	0.198644	0.202779	0.22788	0.252836	0.225425	0.220742	0.242147	0.261857	0.269022	0.214021	0.290315	0.269364	0.25015
Cell motility and secretion	0.210248	0.24717	0.237689	0.228922	0.195647	0.208501	0.222786	0.219487	0.188676	0.143351	0.210776	0.146276	0.22325	0.166563	0.189772	0.258194	0.227151
Amino acid metabolism	0.209903	0.202876	0.207598	0.213267	0.219942	0.219689	0.214663	0.198279	0.207888	0.204925	0.22352	0.200776	0.183711	0.206778	0.171606	0.204359	0.227279
Lysine degradation	0.208079	0.332542	0.267075	0.184403	0.154482	0.156962	0.269293	0.232407	0.165934	0.109614	0.564698	0.299858	0.334984	0.115082	0.369433	0.387206	0.613524
Phenylalanine metabolism	0.201801	0.243943	0.209678	0.193691	0.18115	0.183938	0.239509	0.216372	0.188705	0.15922	0.368418	0.196079	0.216855	0.186805	0.192703	0.287024	0.392079
Chloroalkane and chloroalkene degradation	0.196183	0.195887	0.164736	0.183555	0.200414	0.204134	0.215018	0.18748	0.205789	0.208637	0.321685	0.225721	0.203278	0.205682	0.19244	0.238922	0.353224
Vitamin B6 metabolism	0.189547	0.188237	0.185717	0.202637	0.198133	0.192475	0.188071	0.193121	0.182626	0.174907	0.161562	0.172435	0.187425	0.190853	0.204446	0.16307	0.165422
Peroxisome	0.18804	0.200149	0.177946	0.191492	0.188209	0.187282	0.223207	0.198614	0.177146	0.148312	0.284873	0.244905	0.220538	0.169531	0.263499	0.212354	0.287015
Biosynthesis of unsaturated fatty acids	0.178488	0.27596	0.244359	0.168165	0.14635	0.148094	0.189402	0.188548	0.135698	0.109814	0.289768	0.165255	0.207409	0.116115	0.206131	0.250574	0.284706
Sphingolipid metabolism	0.17196	0.0452443	0.0708848	0.236653	0.264831	0.257579	0.155015	0.138597	0.189492	0.189341	0.0659138	0.0741204	0.0736716	0.186226	0.0538214	0.0809838	0.0760052
Aminobenzoate degradation	0.168539	0.245235	0.158813	0.136498	0.135	0.154365	0.2381	0.191032	0.159117	0.0986961	0.516429	0.272587	0.259246	0.0930608	0.254295	0.338477	0.616616
Naphthalene degradation	0.164886	0.188793	0.148678	0.161861	0.169577	0.174455	0.19462	0.164585	0.155631	0.12577	0.334501	0.227251	0.214302	0.122724	0.223334	0.214624	0.348821
Polyketide sugar unit biosynthesis	0.159878	0.0932896	0.0847811	0.170825	0.182373	0.189891	0.160705	0.159579	0.19396	0.203496	0.109273	0.129456	0.126157	0.173401	0.117355	0.111524	0.140945
RNA polymerase	0.151055	0.126903	0.130659	0.142715	0.148523	0.154613	0.145139	0.154967	0.17225	0.183722	0.134498	0.190935	0.177945	0.187225	0.191697	0.140044	0.135855
Limonene and pinene degradation	0.14914	0.239676	0.180036	0.127638	0.117871	0.115921	0.196002	0.163332	0.122716	0.0790693	0.482003	0.224611	0.249237	0.090445	0.258108	0.278943	0.565309
Restriction enzyme	0.147276	0.0995452	0.108271	0.153502	0.139986	0.150734	0.140123	0.151587	0.181668	0.200067	0.0989899	0.137974	0.158129	0.225102	0.149209	0.111738	0.08797
Biotin metabolism	0.147068	0.146796	0.153107	0.171502	0.151524	0.140517	0.144858	0.142121	0.134637	0.138552	0.133232	0.134763	0.154668	0.134242	0.165879	0.119371	0.141745
Ascorbate and aldarate metabolism	0.143247	0.1541	0.158373	0.159228	0.162563	0.151176	0.156877	0.125743	0.123866	0.0973003	0.180116	0.154149	0.149756	0.0985211	0.138072	0.153539	0.181129
Carbohydrate metabolism	0.142625	0.090222	0.0886243	0.161738	0.186288	0.188596	0.13725	0.119875	0.152704	0.15833	0.123701	0.116961	0.102293	0.145192	0.0921021	0.125663	0.122359
Metabolism of cofactors and vitamins	0.142544	0.197023	0.191139	0.145537	0.121499	0.120764	0.139671	0.143998	0.118007	0.105256	0.172163	0.175171	0.176598	0.0922734	0.191589	0.205094	0.195309
Tetracycline biosynthesis	0.14204	0.159196	0.161955	0.150229	0.1439	0.136288	0.134183	0.130939	0.124084	0.137584	0.153197	0.165892	0.181423	0.115099	0.181923	0.160905	0.12748
Plant-pathogen interaction	0.138536	0.11733	0.126845	0.131403	0.134732	0.1352	0.138562	0.139257	0.153419	0.170076	0.120998	0.123093	0.12816	0.177425	0.115979	0.129559	0.116325
D-Glutamine and D-glutamate metabolism	0.137689	0.121285	0.127487	0.136372	0.135611	0.140132	0.134593	0.141155	0.152689	0.149874	0.121558	0.153866	0.144417	0.152206	0.154675	0.129674	0.114676
RNA transport	0.134753	0.11715	0.118678	0.127941	0.135131	0.136134	0.12924	0.139815	0.146655	0.162036	0.0998097	0.125388	0.128847	0.144083	0.124864	0.105474	0.0881904
Lipid metabolism	0.134064	0.138806	0.122871	0.122183	0.125155	0.130118	0.126241	0.13839	0.147974	0.154837	0.137512	0.118159	0.133609	0.139298	0.112415	0.17154	0.129435
Novobiocin biosynthesis	0.131585	0.135288	0.145923	0.135552	0.123744	0.116831	0.130362	0.134656	0.128434	0.133479	0.113825	0.114568	0.125023	0.142557	0.120974	0.123156	0.11486
Tuberculosis	0.125879	0.103939	0.0998692	0.120452	0.128082	0.133824	0.122674	0.127292	0.144435	0.152345	0.136929	0.157016	0.143666	0.151189	0.15433	0.123959	0.156773
Geraniol degradation	0.125866	0.245883	0.17538	0.103269	0.0782707	0.0793599	0.186212	0.153366	0.0856245	0.0254312	0.435895	0.135856	0.209527	0.0328907	0.19816	0.288479	0.493298
Toluene degradation	0.121797	0.176605	0.154933	0.12962	0.108535	0.108008	0.128903	0.135607	0.0952143	0.0587499	0.176542	0.165111	0.158716	0.0701389	0.190986	0.151073	0.193076
Phenylpropanoid biosynthesis	0.120284	0.0578128	0.06284	0.130786	0.16273	0.165364	0.117212	0.0988753	0.132363	0.15457	0.0982712	0.0632585	0.0594698	0.136647	0.0412218	0.0731994	0.0981877
Tropane, piperidine and pyridine alkaloid biosynthesis	0.119459	0.137059	0.13941	0.123574	0.11094	0.106387	0.120885	0.122521	0.10909	0.10526	0.132153	0.100087	0.10902	0.116966	0.104393	0.13508	0.133804
Inositol phosphate metabolism	0.117591	0.149541	0.126957	0.120024	0.120739	0.12255	0.122994	0.109861	0.101966	0.0836858	0.189291	0.141246	0.156265	0.0896493	0.144732	0.190023	0.198389
Taurine and hypotaurine metabolism	0.115089	0.111687	0.103252	0.113619	0.113189	0.119093	0.119047	0.12	0.121692	0.114222	0.127878	0.131248	0.121493	0.120178	0.122986	0.119723	0.127658
D-Alanine metabolism	0.112185	0.115034	0.11951	0.105611	0.107772	0.110403	0.107699	0.11966	0.115541	0.108437	0.0863987	0.128913	0.117834	0.111903	0.124404	0.0998354	0.0797166
PPAR signaling pathway	0.106385	0.100924	0.0808347	0.0978074	0.0988562	0.109045	0.138537	0.119519	0.116318	0.0956267	0.209054	0.142049	0.133711	0.116339	0.14632	0.136184	0.24867
Bacterial toxins	0.10278	0.0694007	0.0782125	0.109292	0.11981	0.121293	0.0970435	0.0904159	0.114852	0.124699	0.0819793	0.134425	0.112202	0.117301	0.104281	0.118731	0.0799291
Pertussis	0.10054	0.194192	0.193452	0.125195	0.0894381	0.0656876	0.0859743	0.108423	0.0335901	0.00891003	0.0412574	0.0173011	0.0272044	0.0167919	0.0173661	0.107065	0.0344326
Biosynthesis of ansamycins	0.100133	0.0673243	0.0806075	0.104399	0.11673	0.115487	0.100006	0.0852709	0.107842	0.123533	0.0547296	0.0745492	0.071577	0.117896	0.0684994	0.0689387	0.0575768
Phosphatidylinositol signaling system	0.0977819	0.110755	0.112209	0.105901	0.0982386	0.092292	0.0934506	0.0964964	0.0874725	0.083222	0.0979818	0.106152	0.108741	0.081914	0.10801	0.0983946	0.0982142
Lysosome	0.0968305	0.0319044	0.0481284	0.149259	0.146042	0.14327	0.0918965	0.081281	0.100975	0.0787186	0.033195	0.0279944	0.0324644	0.101136	0.0218043	0.0340293	0.0379012
Glycosphingolipid biosynthesis - globo series	0.0960392	0.0341109	0.0443328	0.132073	0.139619	0.135689	0.0908426	0.08209	0.106598	0.0989971	0.0259976	0.0320379	0.035668	0.114923	0.0257409	0.036343	0.0238154
Vibrio cholerae pathogenic cycle	0.0924797	0.123859	0.123622	0.100024	0.0920525	0.0814576	0.0837115	0.0908084	0.0713559	0.0654261	0.0831391	0.0645492	0.0757418	0.071619	0.0575755	0.110186	0.0730768
Polycyclic aromatic hydrocarbon degradation	0.0913065	0.0844302	0.0673692	0.0732969	0.0817496	0.0917849	0.10454	0.0946905	0.110745	0.113153	0.173558	0.154039	0.115046	0.0881597	0.124992	0.126372	0.223974
Caprolactam degradation	0.0874008	0.179389	0.137085	0.07514	0.0570518	0.0543726	0.120708	0.101099	0.0501453	0.0116171	0.280861	0.0985624	0.143097	0.0150945	0.140691	0.187072	0.342671
Glutamatergic synapse	0.0868469	0.0726037	0.0673499	0.0892983	0.0938801	0.0952676	0.0813488	0.0850067	0.0960174	0.100849	0.0850095	0.100666	0.086008	0.095571	0.10008	0.102556	0.0914266
Nitrotoluene degradation	0.0837244	0.0854243	0.0944465	0.0774766	0.0707982	0.0719303	0.0883871	0.0850916	0.0842673	0.0956976	0.074977	0.0497545	0.0651364	0.0989542	0.0461246	0.0707167	0.0919401
Biosynthesis and biodegradation of secondary metabolites	0.0829212	0.116505	0.107419	0.0920531	0.0806856	0.0741447	0.0828465	0.0799094	0.0604622	0.0522651	0.0820396	0.0573349	0.0580233	0.0503426	0.0520722	0.0922134	0.0896627
Bisphenol degradation	0.0795313	0.0677154	0.0487791	0.0856293	0.10233	0.0990662	0.0879868	0.0649633	0.0803897	0.0789219	0.150013	0.0730576	0.0691767	0.0695128	0.0589059	0.113228	0.196257
Insulin signaling pathway	0.0704275	0.0560815	0.0592716	0.0796938	0.0819518	0.0807198	0.0679827	0.0617807	0.0702509	0.0761147	0.0637421	0.060379	0.0656292	0.0727374	0.0669442	0.0572571	0.073271
Epithelial cell signaling in Helicobacter pylori infection	0.0699065	0.0550377	0.0605979	0.0680784	0.0697233	0.0651547	0.0670937	0.0712241	0.0792132	0.0930352	0.047601	0.0616619	0.0593452	0.0914165	0.0610963	0.0584139	0.0391903
Cell division	0.0694918	0.069897	0.0700689	0.0726232	0.0667561	0.0611465	0.070382	0.0714607	0.0692178	0.0738744	0.0640682	0.0484527	0.0760339	0.0655146	0.0702735	0.0717812	0.0693741
Drug metabolism - cytochrome P450	0.0692991	0.137682	0.0962843	0.0638303	0.0509802	0.0481474	0.0915764	0.0756756	0.0432822	0.0162333	0.202282	0.0972969	0.124007	0.0166693	0.112762	0.154985	0.240975
Metabolism of xenobiotics by cytochrome P450	0.0680244	0.134042	0.0954482	0.0632674	0.0500533	0.0461856	0.0900201	0.0746899	0.042377	0.0161359	0.193881	0.0892321	0.118763	0.0198098	0.104921	0.140964	0.227189
Glycosaminoglycan degradation	0.0674793	0.0267408	0.0399504	0.112488	0.10166	0.0980752	0.0626366	0.0550594	0.0629636	0.0477402	0.0149102	0.01968	0.0201971	0.0597275	0.014678	0.0229708	0.0173309
Nucleotide metabolism	0.0673807	0.0772705	0.0904324	0.0651092	0.0609433	0.0677508	0.0673068	0.0658776	0.0600051	0.0517304	0.0302351	0.058181	0.0504108	0.0502713	0.0467845	0.0408742	0.0245686
Dioxin degradation	0.0668148	0.0667588	0.0671463	0.0594447	0.0664385	0.0729085	0.0704579	0.0654734	0.0674198	0.0652852	0.0937825	0.0681336	0.0617026	0.0545127	0.046889	0.0682314	0.0909258
Glycan biosynthesis and metabolism	0.0624828	0.104262	0.111743	0.0713725	0.0478251	0.0397833	0.0597426	0.0670816	0.0377784	0.0227567	0.0465088	0.0240494	0.0652443	0.0360415	0.0501938	0.0691417	0.0469568
Electron transfer carriers	0.0587631	0.0935281	0.107235	0.0692944	0.0568314	0.0446302	0.0494738	0.0608574	0.0289594	0.0180584	0.0349877	0.0280514	0.0229834	0.0283073	0.0176639	0.0273708	0.0259164
Adipocytokine signaling pathway	0.0586567	0.0488359	0.0418402	0.0602319	0.0573188	0.0626234	0.0733163	0.0673233	0.064038	0.0523822	0.0894506	0.0663031	0.069039	0.0743962	0.0824805	0.0581656	0.0942994
Xylene degradation	0.0576778	0.0553116	0.0600392	0.0528207	0.0609637	0.0649174	0.0552078	0.0527588	0.056555	0.0605263	0.0690432	0.0506191	0.0468812	0.0520628	0.0355387	0.0481419	0.0707258
Linoleic acid metabolism	0.057577	0.03566	0.0293984	0.0626936	0.0754802	0.0761704	0.0623637	0.0459296	0.0642377	0.0662596	0.0758224	0.049643	0.0420075	0.0613097	0.0371772	0.0599481	0.0757328
Protein processing in endoplasmic reticulum	0.0543436	0.0333541	0.0334354	0.0567938	0.0574597	0.0621177	0.0583815	0.057712	0.0662147	0.0636238	0.055826	0.0396992	0.0430272	0.0678668	0.0395949	0.0436447	0.0757973
Primary immunodeficiency	0.0537373	0.0527442	0.0576507	0.0557462	0.0606415	0.0589496	0.0502254	0.0495536	0.0501237	0.048001	0.0486336	0.0583292	0.0533203	0.0418284	0.0532439	0.0505477	0.0424417
Isoquinoline alkaloid biosynthesis	0.0514158	0.0563168	0.0542596	0.0560821	0.0499755	0.0474433	0.0509665	0.0522947	0.0490414	0.0463621	0.0478289	0.0372878	0.0475703	0.0503077	0.0438886	0.0685564	0.0616006
Ethylbenzene degradation	0.0511776	0.063912	0.0550688	0.0512067	0.0501213	0.0514507	0.0563088	0.0526625	0.0461326	0.0337348	0.119423	0.0738363	0.0705261	0.0408707	0.0709532	0.0583303	0.105903
Lipoic acid metabolism	0.0507121	0.0656677	0.0649705	0.0612112	0.0544448	0.0512237	0.0514542	0.0478588	0.0370544	0.0225236	0.0683898	0.0699514	0.0649425	0.0325134	0.0773132	0.054734	0.0726916
Butirosin and neomycin biosynthesis	0.0507047	0.0212616	0.0213143	0.046679	0.0600333	0.0684098	0.0522088	0.0484118	0.0681402	0.0698832	0.0404052	0.0448168	0.0396278	0.0772182	0.0358153	0.0372577	0.0478141
Type I diabetes mellitus	0.050666	0.0447206	0.0467182	0.052085	0.0520722	0.0527024	0.0492515	0.0519039	0.054194	0.0523464	0.0417978	0.0540665	0.0489704	0.0542004	0.0536362	0.0402587	0.0507895
Synthesis and degradation of ketone bodies	0.0503321	0.0698166	0.0388051	0.0269965	0.0290551	0.043323	0.084253	0.0649887	0.0578004	0.0379503	0.186902	0.117864	0.10561	0.0339796	0.126369	0.118639	0.195417
Ribosome biogenesis in eukaryotes	0.0493122	0.0522542	0.0509567	0.047203	0.0456847	0.0460023	0.0500336	0.0508691	0.0497892	0.051017	0.0488885	0.0617647	0.0632494	0.0557662	0.0706309	0.0556755	0.049604
Biosynthesis of vancomycin group antibiotics	0.0491301	0.030191	0.034274	0.0538203	0.0545858	0.0568107	0.048666	0.047971	0.0575296	0.0583224	0.0354444	0.0451946	0.0423447	0.0539136	0.0399081	0.0341188	0.0472337
Biosynthesis of siderophore group nonribosomal peptides	0.0487814	0.0955482	0.0884065	0.0568355	0.0428039	0.0334089	0.0435638	0.0478665	0.0202269	0.0103727	0.0638878	0.0333092	0.0325541	0.0125226	0.030137	0.0564745	0.0665063
Type II diabetes mellitus	0.048231	0.0453828	0.0477245	0.0482943	0.0476049	0.0483978	0.0448213	0.0489574	0.050932	0.0519639	0.0366607	0.0520977	0.0391466	0.0522943	0.041676	0.0419364	0.0421311
Glycosphingolipid biosynthesis - ganglio series	0.048224	0.0199678	0.0256039	0.0802605	0.0722747	0.068439	0.046544	0.0416614	0.0466576	0.0326074	0.00933452	0.00598343	0.00939834	0.0464986	0.00516436	0.0123247	0.00798244
Phosphonate and phosphinate metabolism	0.0481432	0.0479432	0.04185	0.0497485	0.0482717	0.0494279	0.0534482	0.0476388	0.0497599	0.0452005	0.056684	0.045765	0.0593341	0.0597867	0.0507105	0.0687657	0.053788
Huntington's disease	0.048135	0.0747114	0.0653472	0.0515333	0.0436164	0.0399179	0.0578635	0.0495948	0.0319926	0.0186379	0.0956564	0.0529979	0.0885801	0.0238187	0.0890115	0.0848739	0.098561
Alzheimer's disease	0.0474475	0.0530072	0.0378897	0.0417398	0.0428018	0.0455271	0.0529481	0.0498578	0.0526862	0.0505699	0.0828253	0.071756	0.0986939	0.05198	0.110865	0.0821885	0.0860039
Pathways in cancer	0.0474097	0.0486089	0.0486909	0.0469047	0.0441947	0.0456768	0.047775	0.0494608	0.0485539	0.0468216	0.0598893	0.0445531	0.0515563	0.0479603	0.0518901	0.0531903	0.0680786
MAPK signaling pathway - yeast	0.0454921	0.0332057	0.0354879	0.0506759	0.0543017	0.0517392	0.0474177	0.0427481	0.04762	0.0462325	0.0397141	0.0315824	0.0464262	0.047551	0.0434831	0.0360102	0.0367579
Cellular antigens	0.0450493	0.04621	0.0360353	0.0478334	0.0432817	0.0451601	0.0556536	0.0590426	0.0469302	0.0252967	0.0662125	0.0370633	0.0390171	0.0301561	0.0365253	0.0522463	0.0690623
Zeatin biosynthesis	0.0429941	0.0313867	0.0336801	0.0449012	0.04654	0.0477529	0.0421913	0.0440549	0.0483331	0.0481064	0.0310508	0.0429179	0.0431248	0.0530767	0.0454984	0.0351905	0.0303979
Retinol metabolism	0.0363229	0.0582094	0.0406986	0.0393042	0.0357839	0.0323042	0.0423053	0.0372904	0.0269099	0.0141	0.0995227	0.0605317	0.0596829	0.0166685	0.0623413	0.0632263	0.114285
Arachidonic acid metabolism	0.0352434	0.0584758	0.0477438	0.030621	0.0238379	0.0237286	0.0420297	0.0435286	0.0290287	0.0181962	0.074869	0.0463137	0.0421575	0.0213109	0.0387851	0.0694276	0.0754689
Prostate cancer	0.0350439	0.025371	0.0300872	0.0375512	0.0383907	0.0377291	0.034153	0.0336728	0.0376959	0.0407438	0.0242226	0.0194596	0.0257552	0.0397829	0.0243178	0.023623	0.0257716
NOD-like receptor signaling pathway	0.0346497	0.025652	0.0298521	0.0378227	0.0375646	0.0360268	0.0339224	0.0333202	0.0368897	0.0407966	0.0248236	0.0197838	0.0259801	0.0402615	0.0245345	0.0238364	0.0258549
Proteasome	0.0345635	0.0276973	0.0299918	0.034944	0.0370239	0.0362959	0.033796	0.0330997	0.0369491	0.0412743	0.0396562	0.040136	0.0325562	0.041071	0.0410096	0.0287661	0.0473207
Primary bile acid biosynthesis	0.0333313	0.0238815	0.0276143	0.0372473	0.0401561	0.043759	0.032107	0.0295964	0.0329924	0.0326278	0.0211123	0.0218458	0.0154092	0.0209786	0.0109188	0.0218277	0.027921
Antigen processing and presentation	0.0333061	0.0253084	0.0295075	0.0342533	0.0350467	0.0341614	0.0325966	0.0325041	0.0361135	0.0402636	0.0241853	0.0194246	0.0256292	0.0391691	0.024293	0.0234305	0.0257594
Progesterone-mediated oocyte maturation	0.0333061	0.0253084	0.0295075	0.0342533	0.0350467	0.0341614	0.0325966	0.0325041	0.0361135	0.0402636	0.0241853	0.0194246	0.0256292	0.0391691	0.024293	0.0234305	0.0257594
Styrene degradation	0.0314941	0.0570586	0.0322681	0.0258763	0.0247539	0.0279095	0.039296	0.0313706	0.02798	0.0169339	0.102651	0.0426471	0.0587162	0.0139294	0.053682	0.0934893	0.10818
Secondary bile acid biosynthesis	0.0309307	0.0202755	0.0267022	0.0361255	0.0386468	0.0406746	0.0265398	0.0269217	0.0302929	0.0321976	0.00871261	0.0188828	0.0113989	0.0207974	0.00913782	0.0119166	0.0110957
Penicillin and cephalosporin biosynthesis	0.0301527	0.0304755	0.0228253	0.0303094	0.0294578	0.0345361	0.0372027	0.0311992	0.0320033	0.0233648	0.0562614	0.0256436	0.0332402	0.0213018	0.0299625	0.036538	0.0599149
beta-Lactam resistance	0.0291929	0.0242933	0.0206137	0.0307397	0.0320707	0.0342991	0.0335022	0.0289704	0.0299726	0.0282744	0.03747	0.0214371	0.0253273	0.0133532	0.0228405	0.0236505	0.040822
Amyotrophic lateral sclerosis (ALS)	0.0290154	0.0403878	0.0359736	0.0324089	0.0317345	0.0257167	0.0322298	0.0295031	0.0198199	0.0133638	0.0553999	0.0367485	0.0336432	0.0163208	0.0387638	0.033794	0.0465037
Germination	0.027626	0.00755234	0.00478682	0.0149692	0.0239824	0.0298122	0.0316546	0.0309253	0.0441797	0.060771	0.119876	0.0247986	0.0190028	0.0657836	0.0153549	0.0150524	0.00832331
Proximal tubule bicarbonate reclamation	0.0255348	0.0291569	0.0301856	0.0263824	0.0219874	0.0259579	0.0277899	0.0277996	0.0261483	0.0144054	0.0379476	0.0350051	0.0277328	0.0197927	0.0369213	0.0270917	0.0394174
Ion channels	0.0241246	0.0340607	0.0353929	0.0274797	0.0248556	0.0273194	0.018849	0.0191366	0.0167995	0.0132282	0.0204671	0.0330911	0.0264122	0.0062018	0.0248819	0.0351616	0.0264049
Staphylococcus aureus infection	0.0238439	0.0252752	0.00987811	0.0186468	0.0300914	0.0358115	0.0225077	0.027573	0.0284649	0.0163467	0.0272924	0.096517	0.0555008	0.0109951	0.0764701	0.0307875	0.0065665
alpha-Linolenic acid metabolism	0.0234998	0.047356	0.0450127	0.0243929	0.0165876	0.0130097	0.0261496	0.0274643	0.00944768	0.00207742	0.0461207	0.0209649	0.0310546	0.002698	0.0349288	0.022567	0.0489894
Chlorocyclohexane and chlorobenzene degradation	0.0218095	0.0453783	0.0251761	0.0149855	0.0126141	0.0146654	0.0306612	0.0236333	0.0177792	0.0113926	0.0968797	0.0548018	0.0475362	0.00642902	0.05514	0.0713726	0.120345
Atrazine degradation	0.0179011	0.0282145	0.0104285	0.00742181	0.00950602	0.0156666	0.0273841	0.0201316	0.0222945	0.0200623	0.0580892	0.0658644	0.0372905	0.0181879	0.0555511	0.0547931	0.068189
N-Glycan biosynthesis	0.0140057	0.00503146	0.00301693	0.0135336	0.0138772	0.0169465	0.0172157	0.0154349	0.0204715	0.0205233	0.0271421	0.0166698	0.0112066	0.0237818	0.0126766	0.012574	0.0423001
Renal cell carcinoma	0.0138074	0.0219934	0.0189453	0.0125967	0.00903303	0.0113754	0.0146531	0.0168869	0.01229	0.00649301	0.0263932	0.0232198	0.022688	0.00866868	0.0265323	0.0253498	0.0282595
Carbohydrate digestion and absorption	0.0137394	0.0168084	0.0169648	0.0173243	0.0150392	0.0149409	0.0120857	0.0133307	0.0101984	0.00696233	0.0120126	0.0105445	0.00976318	0.00933936	0.00749312	0.00662601	0.0123736
Steroid hormone biosynthesis	0.0132614	0.00691015	0.00622462	0.0242223	0.0231062	0.0257015	0.0116276	0.00840696	0.00928612	0.00386748	0.0239335	0.00460268	0.0078453	0.00439641	0.003466	0.0148868	0.0482693
Prion diseases	0.0131112	0.0156915	0.0178583	0.0165117	0.0158559	0.0124291	0.0144218	0.0129822	0.00738205	0.00486808	0.0147211	0.00489611	0.00762092	0.00325026	0.00371776	0.00915215	0.00900341
Transcription related proteins	0.0128802	0.0209207	0.0184666	0.0149608	0.0140028	0.0122426	0.011726	0.0113135	0.00722491	0.00506352	0.00906212	0.00838742	0.00618732	0.00546049	0.00459471	0.0154702	0.0110306
Fluorobenzoate degradation	0.0125702	0.0364582	0.0204494	0.00965542	0.00672848	0.00639984	0.014631	0.0120747	0.00578893	0.000945653	0.0538932	0.0182921	0.0215718	0.00143358	0.0135559	0.0616996	0.0645005
Ubiquitin system	0.0123668	0.0203526	0.0188159	0.0176777	0.013363	0.0117034	0.0107244	0.0108378	0.00551338	0.00231296	0.0195436	0.0337839	0.0268691	0.00178218	0.0443848	0.0195831	0.0238566
Protein digestion and absorption	0.012333	0.00205002	0.00255962	0.0200367	0.0192887	0.0189251	0.0141897	0.0128241	0.0128944	0.00822884	0.00606976	0.00146169	0.00415966	0.0135059	0.00201357	0.00565644	0.00880438
Non-homologous end-joining	0.0103159	0.0100751	0.00422127	0.00750117	0.0077297	0.0140434	0.0198996	0.0120773	0.0130902	0.00420569	0.0542388	0.00931559	0.0173411	0.00282279	0.00831571	0.0332036	0.0638447
Amoebiasis	0.00817596	0.00336043	0.00185799	0.00609256	0.00757244	0.0108644	0.0124681	0.00926133	0.0107357	0.0113706	0.0163124	0.00993319	0.0138569	0.0148725	0.0156615	0.00650431	0.0163984
African trypanosomiasis	0.00800029	0.0189964	0.0150718	0.00809654	0.00614861	0.00520915	0.00738947	0.00783432	0.00253769	0.000718588	0.0196082	0.0117066	0.00722696	0.00136974	0.00926444	0.0184645	0.0177348
Mineral absorption	0.00754076	0.00786553	0.00431504	0.00435063	0.00343216	0.00611392	0.0107413	0.0092209	0.0116495	0.0101779	0.0270522	0.0167513	0.0205038	0.0130101	0.0223567	0.0155237	0.0248199
Chagas disease (American trypanosomiasis)	0.00736631	0.0165214	0.0143747	0.0079414	0.00574509	0.00481817	0.00685708	0.00774009	0.00209928	0.000199531	0.0113458	0.0111371	0.00617824	0.000560791	0.00886727	0.0123457	0.0118131
Bladder cancer	0.0072729	0.01379	0.0140842	0.00761947	0.00551087	0.00418027	0.00748808	0.00871331	0.00325464	0.000815186	0.00752112	0.00894634	0.00428998	0.000555338	0.00769481	0.0043358	0.0101708
Bacterial invasion of epithelial cells	0.00627352	0.0127421	0.0140367	0.00766237	0.00517886	0.0034565	0.0049576	0.00687271	0.00141517	0.000139684	0.0017934	0.00179121	0.00101471	0.000483619	0.000939897	0.0020031	0.00320454
Parkinson's disease	0.00550859	0.0143657	0.00236598	0.00279023	0.00158408	0.00262638	0.0119767	0.00704723	0.00524635	0.00157461	0.0374035	0.0114527	0.0419247	0.000645217	0.0424345	0.0375526	0.0477528
Carotenoid biosynthesis	0.00543362	0.0126052	0.00602239	0.00352461	0.00279685	0.00400804	0.00820534	0.00496149	0.00470756	0.00207106	0.0560511	0.0262096	0.0201405	0.00141799	0.0228936	0.02039	0.0739304
Cardiac muscle contraction	0.00521485	0.0130738	0.00213016	0.0027369	0.00147432	0.0024858	0.0114517	0.00697651	0.00509204	0.00151237	0.0282547	0.00954368	0.0386731	0.000522023	0.0413722	0.0332231	0.0342802
Ether lipid metabolism	0.00490608	0.00478686	0.00163469	0.00380037	0.0055068	0.00642616	0.00949643	0.00583037	0.00482368	0.00184934	0.0157212	0.012731	0.014181	0.000621582	0.0207818	0.0123327	0.0206629
Flavone and flavonol biosynthesis	0.00390899	0.00223373	0.00201678	0.00585548	0.00743441	0.00615687	0.00288339	0.00253204	0.00302656	0.00304162	0.00268622	0.0088899	0.00675577	0.003801	0.00735036	0.00392386	0.0014835
Flavonoid biosynthesis	0.00379701	0.0040782	0.000992067	0.00301504	0.00353198	0.00473548	0.0044431	0.0040538	0.00541781	0.00390564	0.0228904	0.0108095	0.00661649	0.00439442	0.00917264	0.0121847	0.0337516
D-Arginine and D-ornithine metabolism	0.0037588	0.0031809	0.00241181	0.00359195	0.00355117	0.00444855	0.00628629	0.00419228	0.00380081	0.00236546	0.0122521	0.00711751	0.00555217	0.00351238	0.00508673	0.00420234	0.00847245
Meiosis - yeast	0.00317472	0.00525719	0.0011738	0.00107451	0.00170772	0.0033947	0.00615766	0.00434991	0.00393651	0.00152048	0.0305696	0.02068	0.0124404	0.0118102	0.0170922	0.0109484	0.0526501
RIG-I-like receptor signaling pathway	0.00276305	0.00234136	0.00223341	0.00417906	0.00571083	0.00428604	0.00289439	0.000739501	0.0011377	0.00134519	0.00258408	0.00338059	0.00435933	0.000380014	0.00330042	0.00273373	0.0030869
Apoptosis	0.00263174	0.00410879	0.00146146	0.00130439	0.00186148	0.00333771	0.0050966	0.00284621	0.00275013	0.000918903	0.0136162	0.00831144	0.0138925	0.000434992	0.0143729	0.00702223	0.0183429
Stilbenoid, diarylheptanoid and gingerol biosynthesis	0.00245298	0.00449511	0.0016449	0.00202249	0.00133593	0.0013239	0.00357476	0.00293662	0.00326345	0.00147965	0.043597	0.0073953	0.00857015	0.000933253	0.00399659	0.0117415	0.0837875
Glycosphingolipid biosynthesis - lacto and neolacto series	0.00111542	0.000160291	0.000549297	0.00303207	0.00239959	0.00242532	0.000753768	0.000238778	0.000410333	6.93044e-05	0.000487437	6.06566e-05	0.000281601	2.72932e-05	4.22179e-05	0.000186257	0.00098389
Steroid biosynthesis	0.00107532	0.00168964	0.000356564	0.000347724	0.00024256	0.00179992	0.00134044	0.00178349	0.00160774	0.000509767	0.0187374	0.00436103	0.00328688	0.000647723	0.00229987	0.00469165	0.0263178
Basal transcription factors	0.000618923	0.00114598	0.000693626	0.000265016	0.000308801	0.00027944	0.000583331	0.000237922	0.000492698	0.00156349	0.0124081	0.00599011	0.00294969	0.00634811	0.00325844	0.00212067	0.0144394
Various types of N-glycan biosynthesis	0.000554345	7.23768e-05	2.15607e-05	0.000756125	0.000518878	0.000579631	0.00107463	0.000645679	0.000832006	0.000488218	0.000628953	0.000555343	0.000254716	0.000770685	0.000395029	0.00023966	0.00132824
Circadian rhythm - plant	0.000473936	0.000894767	0.000198442	0.00012934	0.00012369	0.000698826	0.000736829	0.000799826	0.000586764	9.69385e-05	0.0122149	0.0075105	0.00296768	0.000182854	0.00685906	0.00293069	0.0130192
Systemic lupus erythematosus	0.000445963	0.00176436	0.000136052	0.000268744	9.1508e-05	0.000564875	0.00027528	0.000431707	0.000414905	6.6233e-05	0.00118933	0.000142555	0.00229189	2.93626e-05	0.000690269	0.00534648	0.00135677
Bile secretion	0.000438993	0.00126921	0.00114697	0.000423946	0.000140551	0.000108125	0.00028142	4.95034e-05	0.000128412	0.0004028	0.00250757	0.000735336	0.000892438	0.00399334	0.000485878	0.000955614	0.00400053
Renin-angiotensin system	0.000412682	0.00155425	0.000691779	4.71871e-05	8.54554e-05	0.00017991	0.000654552	0.00032487	0.000141751	3.43926e-05	0.00984245	0.000885539	0.00161945	0.000130733	0.00042217	0.00279205	0.00736974
Photosynthesis - antenna proteins	0.0004015	0.00293697	0.000161467	1.58151e-05	1.99395e-05	3.47678e-05	0.000381864	1.50796e-05	9.21085e-06	3.83796e-05	0.0182665	0.0117146	0.00384084	1.84829e-05	0.00616631	0.001319	0.0579412
1,1,1-Trichloro-2,2-bis(4-chlorophenyl)ethane (DDT) degradation	0.000346993	0.00055708	0.000175948	0.000671097	0.000316764	0.000254741	0.000427006	0.000286017	0.000339314	9.49742e-05	0.00189366	7.32214e-05	0.000448932	4.78411e-05	7.74331e-05	0.000813389	0.00323773
Influenza A	0.00034251	0.0013232	0.000237553	5.50539e-05	0.000107273	0.000147669	0.00057698	8.98696e-05	0.000195492	0.000349499	0.00964839	0.00244008	0.00339651	0.000671874	0.00134422	0.00435412	0.0146184
p53 signaling pathway	0.000328046	0.00134211	0.000241049	5.61265e-05	0.000112773	0.000159581	0.000737569	7.90194e-05	0.000157257	6.6928e-05	0.00933185	0.00202965	0.00330518	0.000124351	0.00133478	0.00440509	0.0137933
Caffeine metabolism	0.000306291	0.000534185	0.000113384	0.0001298	9.47016e-05	0.000608327	0.000356563	0.000450157	0.000437786	3.17166e-05	0.00191332	0.00670476	0.00222997	2.41916e-05	0.00656574	0.00123193	0.0019214
Small cell lung cancer	0.00029486	0.00130191	0.000235678	5.4451e-05	0.000114299	0.000139852	0.000524849	6.8796e-05	0.000149325	6.45758e-05	0.0091066	0.00190788	0.00322388	0.00011896	0.00106281	0.00435994	0.0134777
Viral myocarditis	0.000293159	0.00129601	0.000235576	5.3661e-05	0.000106811	0.000139905	0.000525045	6.96887e-05	0.000150215	6.15176e-05	0.00912726	0.0019081	0.00322977	0.000119893	0.00105784	0.00428582	0.0134878
Toxoplasmosis	0.000292546	0.00129437	0.000235533	5.38455e-05	0.000106553	0.000139722	0.000524503	6.84669e-05	0.00014782	6.20953e-05	0.00909823	0.00190913	0.00321338	0.000118986	0.00105735	0.00427055	0.0134761
Colorectal cancer	0.00029149	0.00128895	0.000233819	5.35337e-05	0.000106263	0.000139722	0.000524503	6.81728e-05	0.000147075	6.13671e-05	0.00909659	0.00190748	0.00320978	0.000118544	0.00105715	0.00425557	0.0134759
Betalain biosynthesis	0.000222465	0.00161143	0.000145992	2.63623e-05	7.33274e-05	1.20337e-05	1.89848e-05	3.07043e-05	5.98227e-05	2.35239e-05	0.00257559	8.35639e-05	0.00100213	3.84144e-05	9.18832e-05	0.00633796	0.00469892
Glycosaminoglycan biosynthesis - chondroitin sulfate	0.000222398	0.000119772	0.000402602	0.00084062	0.000240771	0.000110014	3.96968e-05	8.39072e-05	6.96035e-05	9.45952e-05	1.39502e-06	4.91201e-05	0.000379127	5.65391e-06	9.15266e-05	0.000289764	2.02312e-07
Fatty acid elongation in mitochondria	0.000196316	2.14124e-05	7.57036e-06	9.02015e-05	3.8304e-05	0.000550124	0.000242447	0.000416459	0.000382827	1.74971e-05	7.27113e-05	1.0643e-05	7.38139e-05	1.63675e-05	1.24252e-05	9.07082e-05	4.70951e-05
Biosynthesis of type II polyketide products	0.00018513	0.00143384	9.41756e-05	1.43348e-05	4.26834e-05	1.39464e-05	2.56576e-05	1.41259e-05	1.34546e-05	1.39477e-05	0.0004414	5.98823e-05	0.000397126	8.56202e-06	0.000112196	0.00522588	0.000244189
Vibrio cholerae infection	0.000169872	0.000363787	9.10353e-05	2.10476e-05	1.08762e-05	7.63447e-05	0.000386809	0.000212234	7.48047e-05	0.000291909	0.000603012	0.000628894	0.000302882	0.000556403	0.000312659	0.00046423	0.00036923
Melanogenesis	0.000163611	0.00131919	7.48825e-05	1.3666e-05	4.66625e-05	3.36407e-06	2.56003e-06	2.21058e-06	5.14289e-06	4.81829e-06	0.000487427	1.81115e-05	0.000343429	5.44307e-06	2.21123e-05	0.00539392	0.000855948
Hypertrophic cardiomyopathy (HCM)	0.000118395	0.00035711	7.64485e-05	1.3196e-05	2.61248e-05	5.91965e-05	0.000262935	0.000201457	5.96448e-05	9.43849e-06	0.00164737	0.000259656	0.00057647	2.01876e-05	0.000117409	0.00122702	0.00102581
mRNA surveillance pathway	0.000112578	0.000113483	1.81484e-05	3.09976e-06	4.44436e-06	1.73131e-05	0.000106872	4.99374e-05	0.000107235	0.000592672	0.00163116	0.00107009	0.000441068	0.00111548	0.000580268	0.000289721	0.00354964
Isoflavonoid biosynthesis	6.77852e-05	0.000154043	2.96638e-05	5.29766e-06	1.1153e-05	6.27111e-05	0.000269367	1.49454e-05	2.64046e-05	3.6481e-05	0.00518976	0.000435707	0.000338856	0.000334473	0.000108822	0.000472456	0.000621625
Indole alkaloid biosynthesis	6.44909e-05	0.000323991	8.55369e-05	2.07236e-05	2.79821e-05	1.45903e-05	1.76035e-05	2.5887e-05	4.47056e-05	1.93979e-05	0.00197146	7.64198e-05	0.000657061	3.55082e-05	7.05426e-05	0.000994081	0.00270842
Phagosome	4.86396e-05	2.31743e-05	2.33532e-06	1.27297e-07	6.21811e-07	7.17639e-06	5.15407e-05	2.03701e-05	4.48619e-05	0.000287548	3.60372e-05	0.000531995	0.000129656	0.000552426	0.000261277	6.34105e-05	1.36067e-05
Cell cycle	4.84201e-05	2.15025e-05	8.86283e-07	8.69129e-07	1.45718e-07	7.76356e-06	5.15317e-05	1.92184e-05	4.25219e-05	0.000291342	0.000515065	0.000531879	0.00015881	0.000551519	0.00028599	5.21772e-05	0.00112726
mTOR signaling pathway	4.80194e-05	2.1443e-05	8.86283e-07	8.69129e-07	1.45718e-07	7.76356e-06	5.15317e-05	1.92184e-05	4.25219e-05	0.000287795	0.000514843	0.000531866	0.000158254	0.000551519	0.00028599	5.19956e-05	0.001127
Hepatitis C	4.80161e-05	2.1443e-05	8.86283e-07	8.69129e-07	1.45718e-07	7.76356e-06	5.15317e-05	1.92184e-05	4.25219e-05	0.000287765	0.000514843	0.000531866	0.000158254	0.000551519	0.00028599	5.19956e-05	0.001127
Measles	4.80161e-05	2.1443e-05	8.86283e-07	8.69129e-07	1.45718e-07	7.76356e-06	5.15317e-05	1.92184e-05	4.25219e-05	0.000287765	0.000514843	0.000531866	0.000158254	0.000551519	0.00028599	5.19956e-05	0.001127
Fc gamma R-mediated phagocytosis	4.17441e-05	0.000191579	8.61978e-05	2.20893e-05	7.94858e-06	1.38612e-05	3.01408e-05	8.66737e-06	1.26703e-05	2.54285e-06	0.000441293	0.00172267	0.00562685	2.42876e-06	0.00967602	0.000168908	0.00116998
GnRH signaling pathway	4.05884e-05	0.000185217	8.30461e-05	2.17984e-05	7.83056e-06	1.35524e-05	2.99317e-05	8.66737e-06	1.26703e-05	2.58149e-06	0.000436425	0.00172223	0.00562615	2.42876e-06	0.00967484	0.000166644	0.00116936
Endocytosis	4.05841e-05	0.000185217	8.30461e-05	2.17984e-05	7.83056e-06	1.35524e-05	2.99317e-05	8.66737e-06	1.26703e-05	2.54285e-06	0.000436425	0.00172223	0.00562611	2.42876e-06	0.00967484	0.000166644	0.00116936
Shigellosis	3.53221e-05	2.99635e-05	4.90891e-05	1.49227e-05	9.37238e-06	9.90433e-06	3.22434e-05	0.00016155	1.03851e-05	4.68274e-07	3.71431e-05	2.89184e-05	2.55707e-05	1.40487e-06	1.65575e-06	0.000248367	1.40281e-05
Calcium signaling pathway	2.5235e-05	0.000182575	1.25249e-05	1.7671e-06	9.52591e-07	1.99924e-06	2.27224e-05	9.34204e-07	6.83642e-07	2.95578e-06	0.00110769	0.00069175	0.000244073	1.44086e-06	0.000365809	7.31405e-05	0.00341318
Cytochrome P450	1.95562e-05	8.0782e-05	2.38843e-05	1.17207e-05	5.5335e-06	8.31187e-06	7.15682e-06	1.01309e-05	2.59587e-05	2.52736e-06	0.00108124	5.85855e-05	9.7269e-05	7.70651e-06	1.45328e-05	0.000170151	0.00199022
Biosynthesis of type II polyketide backbone	1.37801e-05	4.99898e-05	6.41557e-06	2.41461e-06	6.76779e-06	5.32615e-07	4.22174e-06	1.30367e-05	3.97865e-05	8.55343e-07	5.67662e-05	5.02511e-06	0.000102278	5.54236e-06	1.25106e-05	0.000179498	3.27458e-05
Pathogenic Escherichia coli infection	1.35482e-05	2.70605e-05	2.03707e-05	1.40612e-05	9.87298e-06	9.14222e-06	1.49022e-05	1.92567e-05	7.11706e-06	1.50488e-07	3.06656e-05	1.6804e-06	2.0415e-05	1.48871e-06	6.83553e-07	3.29344e-05	1.18811e-05
Vasopressin-regulated water reabsorption	1.27542e-05	6.81522e-05	1.48707e-05	1.67679e-06	2.30385e-06	3.28648e-06	6.51235e-06	3.31255e-06	5.87584e-06	8.79726e-06	0.000148431	8.1002e-06	9.58001e-05	1.63744e-06	3.33703e-06	0.000113779	0.000197459
Biosynthesis of 12-, 14- and 16-membered macrolides	1.20949e-05	5.05138e-05	1.03633e-05	2.23771e-06	3.81499e-06	7.81e-07	3.74083e-06	9.20611e-06	2.61945e-05	2.00203e-06	4.94964e-05	1.99521e-06	8.88449e-05	3.9875e-06	5.84624e-06	0.000125772	2.88882e-05
Hematopoietic cell lineage	1.16e-05	4.98118e-05	1.65942e-05	9.36071e-06	3.16814e-06	6.13631e-06	4.28541e-06	3.98567e-06	9.76511e-06	1.2926e-06	0.00054099	2.84643e-05	3.17638e-05	2.42447e-06	6.71221e-06	8.26083e-05	0.00117195
Clavulanic acid biosynthesis	9.14418e-06	3.20713e-05	4.50433e-06	6.71822e-07	2.45918e-05	7.56777e-07	1.61138e-06	4.80135e-06	1.25614e-05	7.2735e-07	4.37072e-05	9.00537e-06	4.72653e-05	1.95611e-06	3.34461e-06	0.000258327	1.24777e-05
G protein-coupled receptors	7.19592e-06	2.2392e-05	6.26996e-06	2.16472e-06	5.25978e-07	1.00668e-06	4.14483e-07	1.10265e-06	9.04062e-07	2.99828e-05	0.00012116	9.84353e-06	0.000130821	3.6307e-06	2.05414e-05	0.000107151	8.80837e-06
Pancreatic secretion	3.85158e-06	2.07651e-05	4.69319e-06	1.00202e-06	4.21843e-07	1.13204e-07	9.6063e-07	1.28862e-06	3.46083e-06	1.95876e-06	3.60782e-05	3.6376e-07	2.99593e-05	5.24829e-07	9.89435e-07	1.8798e-05	4.59134e-05
VEGF signaling pathway	3.32968e-06	1.29591e-05	1.85931e-06	9.17359e-07	8.03583e-06	1.3038e-07	3.45936e-07	6.23242e-07	2.2499e-06	2.8461e-06	1.00051e-05	4.0109e-07	1.40948e-05	4.16202e-07	5.16853e-06	0.000104136	1.78249e-06
Leishmaniasis	3.32539e-06	1.29591e-05	1.85931e-06	9.17359e-07	8.03583e-06	1.3038e-07	3.45936e-07	6.23242e-07	2.2499e-06	2.80746e-06	1.00051e-05	4.0109e-07	1.40545e-05	4.16202e-07	5.16853e-06	0.000104136	1.78249e-06
Sesquiterpenoid biosynthesis	3.00537e-06	1.1334e-05	2.22981e-06	1.73382e-06	7.68732e-07	2.60768e-08	1.0144e-06	2.40779e-06	6.89871e-06	6.35004e-07	2.68376e-05	3.94805e-07	2.1983e-05	1.31162e-06	1.32059e-06	4.57716e-05	1.5207e-05
Aldosterone-regulated sodium reabsorption	2.98692e-06	1.87531e-05	3.71065e-06	4.78154e-07	1.79991e-07	1.13204e-07	6.08648e-07	4.63286e-07	8.71357e-07	1.70393e-06	4.47576e-05	3.15525e-07	2.31133e-05	9.24722e-08	7.92787e-07	5.86945e-06	4.32168e-05
Endocrine and other factor-regulated calcium reabsorption	2.51209e-06	1.50165e-05	3.6026e-06	4.78154e-07	1.05556e-07	1.13204e-07	5.57094e-07	3.26099e-07	7.05597e-07	1.70393e-06	2.97918e-05	2.49099e-07	2.14079e-05	6.25721e-08	5.58299e-07	2.3793e-06	4.22556e-05
Gastric acid secretion	2.51209e-06	1.50165e-05	3.6026e-06	4.78154e-07	1.05556e-07	1.13204e-07	5.57094e-07	3.26099e-07	7.05597e-07	1.70393e-06	2.97918e-05	2.49099e-07	2.14079e-05	6.25721e-08	5.58299e-07	2.3793e-06	4.22556e-05
Salivary secretion	2.51209e-06	1.50165e-05	3.6026e-06	4.78154e-07	1.05556e-07	1.13204e-07	5.57094e-07	3.26099e-07	7.05597e-07	1.70393e-06	2.97918e-05	2.49099e-07	2.14079e-05	6.25721e-08	5.58299e-07	2.3793e-06	4.22556e-05
Focal adhesion	1.97799e-06	7.63939e-06	1.81522e-06	3.05983e-07	6.59029e-07	1.83305e-07	6.45156e-07	1.78532e-06	4.21678e-06	5.51713e-07	3.0803e-05	6.71299e-07	2.16736e-05	1.45948e-06	2.45514e-05	3.3989e-05	1.26569e-05
Adherens junction	1.66943e-06	7.06088e-06	1.75786e-06	1.27297e-07	5.47376e-07	1.83305e-07	5.42048e-07	1.51597e-06	3.13962e-06	1.50488e-07	3.06656e-05	6.2554e-07	1.99854e-05	1.34897e-06	6.83553e-07	3.0243e-05	1.18811e-05
Arrhythmogenic right ventricular cardiomyopathy (ARVC)	1.66943e-06	7.06088e-06	1.75786e-06	1.27297e-07	5.47376e-07	1.83305e-07	5.42048e-07	1.51597e-06	3.13962e-06	1.50488e-07	3.06656e-05	6.2554e-07	1.99854e-05	1.34897e-06	6.83553e-07	3.0243e-05	1.18811e-05
Dilated cardiomyopathy (DCM)	1.66943e-06	7.06088e-06	1.75786e-06	1.27297e-07	5.47376e-07	1.83305e-07	5.42048e-07	1.51597e-06	3.13962e-06	1.50488e-07	3.06656e-05	6.2554e-07	1.99854e-05	1.34897e-06	6.83553e-07	3.0243e-05	1.18811e-05
Leukocyte transendothelial migration	1.66943e-06	7.06088e-06	1.75786e-06	1.27297e-07	5.47376e-07	1.83305e-07	5.42048e-07	1.51597e-06	3.13962e-06	1.50488e-07	3.06656e-05	6.2554e-07	1.99854e-05	1.34897e-06	6.83553e-07	3.0243e-05	1.18811e-05
Phototransduction - fly	1.66943e-06	7.06088e-06	1.75786e-06	1.27297e-07	5.47376e-07	1.83305e-07	5.42048e-07	1.51597e-06	3.13962e-06	1.50488e-07	3.06656e-05	6.2554e-07	1.99854e-05	1.34897e-06	6.83553e-07	3.0243e-05	1.18811e-05
Regulation of actin cytoskeleton	1.66943e-06	7.06088e-06	1.75786e-06	1.27297e-07	5.47376e-07	1.83305e-07	5.42048e-07	1.51597e-06	3.13962e-06	1.50488e-07	3.06656e-05	6.2554e-07	1.99854e-05	1.34897e-06	6.83553e-07	3.0243e-05	1.18811e-05
Tight junction	1.66943e-06	7.06088e-06	1.75786e-06	1.27297e-07	5.47376e-07	1.83305e-07	5.42048e-07	1.51597e-06	3.13962e-06	1.50488e-07	3.06656e-05	6.2554e-07	1.99854e-05	1.34897e-06	6.83553e-07	3.0243e-05	1.18811e-05
Neuroactive ligand-receptor interaction	1.3352e-06	5.74854e-06	1.09058e-06	5.23862e-07	3.16287e-07	0	4.03536e-07	9.62523e-07	2.75524e-06	2.16193e-07	6.28634e-06	1.14661e-07	8.48472e-06	4.62257e-07	3.89828e-07	1.63046e-05	3.65783e-06
Chronic myeloid leukemia	1.28789e-06	5.15911e-06	2.36801e-06	2.61294e-07	6.69917e-07	2.31095e-07	4.86428e-07	9.77341e-07	1.01498e-06	4.22823e-07	0.000204227	8.58804e-07	1.52715e-05	3.56659e-06	1.97266e-06	5.00505e-05	0.000582092
Notch signaling pathway	1.28789e-06	5.15911e-06	2.36801e-06	2.61294e-07	6.69917e-07	2.31095e-07	4.86428e-07	9.77341e-07	1.01498e-06	4.22823e-07	0.000204227	8.58804e-07	1.52715e-05	3.56659e-06	1.97266e-06	5.00505e-05	0.000582092
Wnt signaling pathway	1.28789e-06	5.15911e-06	2.36801e-06	2.61294e-07	6.69917e-07	2.31095e-07	4.86428e-07	9.77341e-07	1.01498e-06	4.22823e-07	0.000204227	8.58804e-07	1.52715e-05	3.56659e-06	1.97266e-06	5.00505e-05	0.000582092
Fat digestion and absorption	1.16434e-06	6.36178e-06	3.15171e-06	2.90967e-07	1.18025e-07	3.08804e-07	2.09142e-07	0	0	3.86409e-08	4.86808e-06	4.38394e-07	7.72206e-07	0	1.18591e-06	2.26366e-06	6.26075e-07
Glycosylphosphatidylinositol(GPI)-anchor biosynthesis	9.45838e-07	5.63945e-06	1.37613e-06	1.33954e-07	1.08183e-07	3.40624e-08	5.61176e-08	1.96616e-08	6.03585e-07	5.41397e-07	9.19185e-06	2.38997e-08	1.50565e-05	1.69321e-07	1.76496e-07	3.00176e-05	8.77496e-07
Spliceosome	5.5198e-07	3.41114e-06	6.09299e-07	0	0	0	0	0	0	9.47376e-07	5.37569e-06	2.37771e-07	3.38388e-06	0	5.13159e-07	1.36364e-06	6.93092e-07
CAM ligands	3.08561e-07	5.78508e-07	5.73616e-08	1.78686e-07	1.11653e-07	0	1.03108e-07	2.69346e-07	1.07716e-06	4.01225e-07	1.37411e-07	4.57586e-08	1.68815e-06	1.10513e-07	2.38678e-05	3.74601e-06	7.75803e-07
ECM-receptor interaction	3.08561e-07	5.78508e-07	5.73616e-08	1.78686e-07	1.11653e-07	0	1.03108e-07	2.69346e-07	1.07716e-06	4.01225e-07	1.37411e-07	4.57586e-08	1.68815e-06	1.10513e-07	2.38678e-05	3.74601e-06	7.75803e-07
Cytosolic DNA-sensing pathway	7.82733e-08	3.04277e-07	0	3.64389e-07	0	0	0	3.57947e-08	0	0	5.67786e-07	1.38007e-08	4.28076e-07	0	2.32982e-05	1.20641e-07	9.03912e-08
Cytokine receptors	7.40901e-08	6.66811e-07	0	0	0	0	0	0	0	0	0	5.84629e-08	1.6038e-06	0	1.12176e-07	9.80622e-08	0
Cytokine-cytokine receptor interaction	7.40901e-08	6.66811e-07	0	0	0	0	0	0	0	0	0	5.84629e-08	1.6038e-06	0	1.12176e-07	9.80622e-08	0
Glycan bindng proteins	3.78894e-08	0	0	3.05304e-07	0	0	3.57007e-08	0	0	0	5.96799e-06	4.27959e-08	1.28484e-06	1.10513e-07	5.65773e-08	6.82019e-07	3.34428e-06
Fc epsilon RI signaling pathway	4.29343e-09	0	0	0	0	0	0	0	0	3.86409e-08	0	0	4.03302e-08	0	0	0	0
Long-term depression	4.29343e-09	0	0	0	0	0	0	0	0	3.86409e-08	0	0	4.03302e-08	0	0	0	0
MAPK signaling pathway	4.29343e-09	0	0	0	0	0	0	0	0	3.86409e-08	0	0	4.03302e-08	0	0	0	0
Vascular smooth muscle contraction	4.29343e-09	0	0	0	0	0	0	0	0	3.86409e-08	0	0	4.03302e-08	0	0	0	0
Cell cycle - yeast	0	0	0	0	0	0	0	0	0	0	0	0	0	0	0	0	0
Cholinergic synapse	0	0	0	0	0	0	0	0	0	0	0	0	0	0	0	0	0
Complement and coagulation cascades	0	0	0	0	0	0	0	0	0	0	0	0	0	0	1.95954e-08	0	0
ErbB signaling pathway	0	0	0	0	0	0	0	0	0	0	0	0	0	0	0	0	0
GTP-binding proteins	0	0	0	0	0	0	0	0	0	0	5.60872e-08	0	4.67434e-07	0	0	9.62862e-08	1.80739e-07
